# Supplementary material for: Genome-wide association studies for yield-related traits in soft red winter wheat grown in Virginia
Source: PLoS One. 2019 Feb 22;14(2):e0208217. doi: 10.1371/journal.pone.0208217 (PMC6386437; doi:10.1371/journal.pone.0208217)
Supplement: S1 Table — (XLSX) [file pone.0208217.s001.xlsx]

## Sheet: Sheet1
S1 Table - List of entries included in study
GENOTYPE	TEST_YEARS	ORIGIN	PEDIGREE
BESS	2014; 2015	Virginia	MO11769/MADISON
BRANSON	2014; 2015	Virginia	PIO2737W/891-4584A
DH11SRW061-5	2015	Virginia	LA01139D-56-1/VA08W-294//TRIBUTE
DH11SRW063-1	2015	Virginia	VA08W-294//TRIBUTE/GA08279-G3-G1-G8
DH11SRW063-14	2015	Virginia	VA08W-294//TRIBUTE/GA08279-G3-G1-G8
DH11SRW063-2	2015	Virginia	VA08W-294//TRIBUTE/GA08279-G3-G1-G8
DH11SRW065-8	2015	Virginia	AGS2038/VA08W-294//TRIBUTE
DH11SRW066-2	2015	Virginia	PIONEER25R32/VA08W-176
DH11SRW067-7	2015	Virginia	GA00067-8E35/IL04-8445/IL97-3578
DH11SRW068-1	2015	Virginia	IL04-8445/IL97-3578]/SHIRLEY
DH11SRW070-14	2015	Virginia	GA00067-8E35/SHIRLEY
DH11SRW070-28	2015	Virginia	GA00067-8E35/SHIRLEY
FEATHERSTONE-VA258	2014; 2015	Virginia	VA05W-258=VA98W-130/GORE)//CK9835/SS520
FFR-555W	2014; 2015	Virginia	COKER76-35/3/DOUBLECROP//VA72-54-14/VA76-52-12//COKER76-35/3/VA76-52-24/COKER65-20/ARTHUR/KAVKAZ//COKER65-20/ARTHUR
IL00-8530	2014; 2015	Illinois	IL89-1687//IL90-6364/IL93-2489
IL11-33669-1	2015	Illinois	01-11934/VA-FE24-13
IL12-10819	2014	Illinois	04-7942/02-19463
IL12-10971	2014	Illinois	04-8445/00-8530
IL12-12368	2014	Illinois	04-10721/P0172A1-12-1
IL12-13178	2014	Illinois	04-11003/04-7874
IL12-14458	2014	Illinois	06-7155/M99-3098
IL12-14670	2014	Illinois	06-7155/06-14303
IL12-15121	2014	Illinois	06-8209/M99-3098
IL12-15424	2014	Illinois	06-8209/02-18228
IL12-16207	2014	Illinois	06-12909/79-002T
IL12-17334	2014	Illinois	06-14303/06-11448
IL12-1862	2014	Illinois	M03-3616-11B/02-18228
IL12-18670	2014	Illinois	MO050699/02-19463//00-8061
IL12-20965	2014	Illinois	97-1828/00-8641//06-14303
IL12-24232	2014	Illinois	01-16170/OH02-12686//06-14303
IL12-25066	2014	Illinois	01-16170/01-6262//06-13878
IL12-25758	2014	Illinois	01-34159/79-002T//06-7155
IL12-26707	2014	Illinois	02-7735/00-8530//00-8530
IL12-27938	2014	Illinois	04-10721/99-26442//04-7874
IL12-29068	2014	Illinois	05-28110/04-10741//PIO25W60
IL12-31210	2014	Illinois	94-6727/01-34159//01-11934
IL12-3229	2014	Illinois	P0179A1-17/79-002T
IL12-37468	2014	Illinois	01-34159/04-8445
IL12-3748	2014	Illinois	P03112A1-7-14/04-10145
IL12-4448	2014	Illinois	97-1828/MO061041
IL12-5169	2014	Illinois	97-1828/06-14303
IL12-6376	2014	Illinois	00-8641/06-11448
IL12-8119	2014	Illinois	01-11934/02-18228
IL12-8643	2014	Illinois	01-34159/02-18228
IL12-9329	2014	Illinois	02-18228/MO061041
IL12-9637	2014	Illinois	02-18228/04-11003
IL13-10367	2015	Illinois	06-8223/04-10741
IL13-11145	2015	Illinois	06-9607/06-18051
IL13-11556	2015	Illinois	06-13721/PO128A1-22-22
IL13-12179	2015	Illinois	06-14262/06-12109
IL13-12333	2015	Illinois	06-16639/02-18228
IL13-15308	2015	Illinois	VA03W-409/04-8445//068223
IL13-19403	2015	Illinois	01-16170/VA03W-409//02-18228
IL13-20171	2015	Illinois	01-11934/02-18228//06-14262
IL13-21219	2015	Illinois	02-19463/00-8633//06-13024
IL13-227	2015	Illinois	NCO6-27/04-10741
IL13-23803	2015	Illinois	06-14303/01-6262/SHIRLEY
IL13-26034	2015	Illinois	VA01W-476/03-1009//01-34159/04-8445
IL13-26521	2015	Illinois	01-6262/02-7735
IL13-26648	2015	Illinois	BESS//01-6262/05-38426
IL13-27973	2015	Illinois	97-3632/97-7010//01-11934
IL13-28449	2015	Illinois	03-18438/VA01W-476//01-6262/03-18438
IL13-29257	2015	Illinois	00-8530//00-8530/VA01W-4766
IL13-4504	2015	Illinois	ARS04-1249/97-1828
IL13-4606	2015	Illinois	ARS04-1249/02-19463
IL13-5421	2015	Illinois	00-8061/06-18051
IL13-5462	2015	Illinois	00-8061/06-25634
IL13-5564	2015	Illinois	00-8530/04-24668
IL13-6421	2015	Illinois	01-16170/M0080104
IL13-7346	2015	Illinois	02-18228/01-6262
IL13-7361	2015	Illinois	02-18228/04-24668
IL13-7526	2015	Illinois	02-18228/06-7034
IL13-8124	2015	Illinois	04-9942/02-18228
IL13-9332	2015	Illinois	06-7034/01-34159
IL13-9656	2015	Illinois	06-7550/02-18228
KY03C-1002-02	2014	Kentucky	25W33/25W60//25W33/KY90C-042-37-1
KY03C-1195-10-1-5	2014	Kentucky	KY92C-0010-17//25R18/KY92C-0010-17
KY03C-1195-10-8-5	2014	Kentucky	KY92C-0010-17//25R18/KY92C-0010-17
KY03C-1237-32	2014	Kentucky	25R18/92C-0010-17//KY96C-0767-1
KY04C-1008-68-16-3	2014	Kentucky	KY93C-0876-66/KY94C-0325-40-2//NC98-26192/KY93C-1238-17
KY04C-1128-38-1-5	2014	Kentucky	SX1411/NC98-26192//25R78
KY04C-2004-1-1-1	2014	Kentucky	ROANE/ALLEGIANCE
KY04C-2006-41-1-1	2014	Kentucky	ROANE/KY93C-1238-17-1
KY04C-2031-29-6-1	2014	Kentucky	TRUMAN/VA97W-375WS
KY04C-3051-4-2-1	2014	Kentucky	25R23/SS560
KY05C-1020-4-6-5	2014	Kentucky	981517A1-1-5-2/25R18
KY05C-1126-50-12-1	2014	Kentucky	MCCORMICK/ALLEGIANCE//KY97C-0554-02
KY05C-1169-45-10-5	2014	Kentucky	25R78/KY93C-1238-17-1//VA01W-476
KY05C-1169-45-9-3	2014	Kentucky	25R78/KY93C-1238-17-1//VA01W-476
KY05C-1169-61-14-1	2014	Kentucky	25R78/KY93C-1238-17-1//VA01W-476
KY05C-1282-17-1-1	2014	Kentucky	26R15/25R18//KY96C-0769-7-1
KY05C-1287-25-1-3	2014	Kentucky	26R15/25R18//KY98C-1517-01
KY05C-1287-28-10-1	2014	Kentucky	26R15/25R18//KY98C-1517-01
KY05C-1287-28-13-5	2014	Kentucky	26R15/25R18//KY98C-1517-01
KY06C-1003-139-17-5	2014	Kentucky	TRUMAN/MCCORMICK//25R37
KY06C-1003-140-3-3	2014	Kentucky	TRUMAN/MCCORMICK//25R37
KY06C-1003-140-4-3	2014	Kentucky	TRUMAN/MCCORMICK//25R37
KY06C-1177-15-18-1	2014	Kentucky	KY93C-0004-22-1/NC03-11458//KY97C-0546-17-01
KY06C-2020-11-6-1	2014	Kentucky	IL99-15867/B990081
KY06C-2067-15-1-1	2014	Kentucky	KY97C-0519-04-05/AGRIPROCOOPER
KY06C-2093-34-19-1	2014	Kentucky	KY98C-1169-06/B990081
KY09-1572-59-6-5	2015	Kentucky	AGRIPROCOKER9511/IL04-8445
KY09C-0118-5-16-5	2015	Kentucky	SSMPV-57//IL02-19463/KY97C-0546-20-05
KY09C-1073-54-5-1	2015	Kentucky	VA03W-412/AGRIPROCOKER9511
KY09C-1119-46-14-1	2015	Kentucky	KY00C-2109-01/KY01C-1537-05
KY09C-1245-100-9-3	2015	Kentucky	LA01-425/VA06W-558
KY09C-1245-98-3-5	2015	Kentucky	LA01-425/VA06W-558
KY09C-1501-93-17-3	2015	Kentucky	KY00C-2039-15/VA05W-534
KY09C-1528-87-17-5	2015	Kentucky	IL02-19463/IL01-34159
KY09C-1572-60-11-5	2015	Kentucky	AGRIPROCOKER9511/IL04-8445
KY09C-1581-102-10-1	2015	Kentucky	KY00C-2039-15/IL04-8445
KY16-1-28-1	2014	Kentucky	26R15/25R18//KY98C-1517-01
KY221123	2014	Kentucky	KY97C-0321-05-2*3/VA01W-476
KY409616	2014	Kentucky	KY97C-0540-01-03*4/VA01W476
KY716506	2014	Kentucky	KY98C-1474-02*4/VA01W476
MADISON	2014	Virginia	ABE//BLUEBOY/VA71-54-147/3/VA72-54-14
MCCORMICK	2014	Virginia	VA98W-591=92-51-39/AL870365
ROANE	2014; 2015	Virginia	VA71-54-147/C68-15//IN65309C1-18-2-3-2
SALUDA	2014	Virginia	VA71-54-147/COKER68-15
SHIRLEY	2014; 2015	Virginia	VA94-52-25/COKER9835//VA96-54-234
SISSON	2014; 2015	Virginia	COKER9803/FREEDOM
TRIBUTE	2014; 2015	Virginia	VA98W-593=92-51-39/AL870365
TRIBUTE	2014; 2015	Virginia	VA98W-593=92-51-39/AL870365
TYLER	2014; 2015	Virginia	BLUEBOY //5* THORNE / 199-4 /3/ BLUEBOY SEL. 68-24-42 ; 199-4 = ASOSAN /3/ SUPREZA / REDHARD // CHANCELLOR /4/ P55-47.1 -5
USG3555	2014; 2015	Virginia	VA02W-555=VA94-52-60/PION2643//USG3209
VA07MAS12-8752-4-1-4	2014	Virginia	U3960-3R-3-11-6/VA02W-398//GA96693-4E16
VA07MAS13-8833-1-4-3-1	2015	Virginia	NC03-11458/TRIBUTE//SS5205
VA07MAS14-9260-8-2-2	2014	Virginia	NC03-11458/IL99-15867//VA05W-436
VA07MAS1-7031-7-1-2-1	2015	Virginia	MCCORMICK/AGS2060//SS5205
VA07MAS1-7031-7-1-2-4	2015	Virginia	MCCORMICK/AGS2060//SS5205
VA07MAS1-7047-1-1-4-2	2015	Virginia	MCCORMICK/AGS2060//SS5205
VA07MAS1-7054-3-3-2-1	2015	Virginia	MCCORMICK/AGS2060//SS5205
VA07MAS1-7054-3-3-2-4	2015	Virginia	MCCORMICK/AGS2060//SS5205
VA07MAS3-7304-3-1-2-3	2015	Virginia	SHIRLEY/AGS2060//SS8404
VA07MAS3-7304-3-2-2-3	2015	Virginia	SHIRLEY/AGS2060//SS8404
VA07MAS3-7304-3-2-4	2014	Virginia	SHIRLEY/GA951231-4E26//SS8404
VA07MAS3-7304-3-2-4-2	2015	Virginia	SHIRLEY/AGS2060//SS8404
VA07MAS3-7304-3-2-4-3	2015	Virginia	SHIRLEY/AGS2060//SS8404
VA07MAS3-7304-8-1-4	2014	Virginia	SHIRLEY/GA951231-4E26//SS8404
VA07MAS4-7416-5-4-2	2014; 2015	Virginia	GA951231-4E25/SS8404//SHIRLEY
VA07MAS4-7417-1-3-3	2014	Virginia	GA951231-4E25/SS8404//SHIRLEY
VA07MAS4-7454-3-3-4	2014	Virginia	GA951231-4E25/SS8404//SHIRLEY
VA07MAS4-7463-6-2-2-2	2015	Virginia	OGLETHORPE/SS8404//SHIRLEY
VA07MAS4-7463-6-2-2-4	2015	Virginia	OGLETHORPE/SS8404//SHIRLEY
VA07MAS4-7520-2-3-1	2014	Virginia	GA951231-4E25/SS8404//SHIRLEY
VA07MAS9-8189-7-2-3-2	2015	Virginia	AGS2026/PEMBROKE//SHIRLEY
VA08MAS1-188-6-4	2014	Virginia	VA05W-640/VA05W-693//SHIRLEY
VA08MAS1-188-6-4-1	2015	Virginia	VA05W-640/VA05W-693//SHIRLEY
VA08MAS1-188-6-4-3	2015	Virginia	VA05W-640/VA05W-693//SHIRLEY
VA08MAS1-190-4-1	2014	Virginia	VA05W-640/VA05W-693//SHIRLEY
VA08MAS1-85-8-2	2014	Virginia	VA05W-640/VA05W-693//SHIRLEY
VA08MAS-369	2014; 2015	Virginia	MCCORMICK/GA881130LE5
VA08MAS5-157-6-1-2	2015	Virginia	BALDWIN/SHIRLEY//VA04W-360
VA08MAS5-18-3-1	2014	Virginia	GA981621-1-3-5/SHIRLEY//VA04W-360
VA08MAS5-39-6-4	2014; 2015	Virginia	GA981621-1-3-5/SHIRLEY//VA04W-360
VA08MAS6-174-7-4	2014	Virginia	VA05W-693/SHIRLEY//GA001532-6E26
VA09MAS1-12-5-1	2015	Virginia	GA991371-6E13/USG3555//OAKES
VA09MAS1-12-8-4	2015	Virginia	GA991371-6E13/USG3555//OAKES
VA09MAS2-131-6-2	2015	Virginia	GA991227-6A33/SHIRLEY//G41730
VA09MAS3-10-2-3	2015	Virginia	VA05W-139/SS5205//GA031238-DH7-7A28
VA09MAS3-34-2-1	2015	Virginia	VA05W-139/SS5205//GA031238-DH7-7A28
VA09MAS6-122-7-1	2015	Virginia	SHIRLEY/GA991371-6E13//SS5205
VA09MAS6-55-4-4	2015	Virginia	SHIRLEY/GA991371-6E13//SS5205
VA09MAS7-166-8-2	2015	Virginia	VA06W-256/SS8641//12V51
VA09MAS7-168-6-3	2015	Virginia	VA06W-256/SS8641//12V51
VA09MAS7-190-7-3	2015	Virginia	VA06W-256/SS8641//12V51
VA09MAS7-30-2-1	2015	Virginia	VA06W-256/SS8641//12V51
VA09MAS7-52-3-1	2015	Virginia	VA06W-256/SS8641//12V51
VA09MAS7-61-2-1	2015	Virginia	VA06W-256/SS8641//12V51
VA09MAS7-80-4-1	2015	Virginia	VA06W-256/SS8641//12V51
VA09MAS8-34-2-4	2015	Virginia	SHIRLEY/USG3120//P992231A1-2-1
VA09MAS8-34-5-2	2015	Virginia	SHIRLEY/USG3120//P992231A1-2-1
VA09W-192WS	2014	Virginia	TW137-003/VA97W-375WS
VA10W-119	2014	Virginia	KY97C-0540-04/G/F951079-2E31
VA10W-123	2014; 2015	Virginia	PIONEER25R47/G/F951079-2E31
VA10W-140	2014; 2015	Virginia	VA01W-210/SS520//TRIBUTE
VA10W-21	2014; 2015	Virginia	Z00-5018/VA01W-158
VA10W-21-BSR124	2015	Virginia	Z00-5018/VA01W-158
VA10W-42	2014; 2015	Virginia	JAMESTOWN/M99*3098
VA10W-96	2014; 2015	Virginia	F/G95195/JAMESTOWN
VA11MAS-7383-6-3-155	2014	Virginia	SHIRLEY/AGS2060//SS8404
VA11MAS-7520-2-3-255	2014	Virginia	OGLETHORPE/SS8404//SHIRLEY
VA11MAS-9409-8-2-798	2014	Virginia	VA04W-433/SS8404//VA02W-398
VA11W-106	2014; 2015	Virginia	PIONEER25R47/JAMESTOWN
VA11W-108	2014; 2015	Virginia	PIONEER25R47/JAMESTOWN
VA11W-111	2014	Virginia	PIONEER25R47/JAMESTOWN
VA11W-182	2014; 2015	Virginia	BRANSON/SHIRLEY
VA11W-194	2014	Virginia	SSMPV57/M99*3098//VA03W-434
VA11W-230	2014	Virginia	SS520/G/F951208-2E35//JAMESTOWN
VA11W-278	2014; 2015	Virginia	NC00-15389/GF951079-2E31//USG3555
VA11W-279	2014; 2015	Virginia	NC00-15389/GF951079-2E31//USG3555
VA11W-301	2014	Virginia	PIONEER25R47/NC00-15389//JAMESTOWN
VA11W-31	2014	Virginia	F/G95195/JAMESTOWN
VA11W-313	2014; 2015	Virginia	PIONEER25R47/G/F951079-2E31//USG3555
VA11W-95	2014; 2015	Virginia	PIONEER25R47/JAMESTOWN
VA11W-FHB4	2014	Virginia	P97397B1-4-5/MCCORMICK//COKER9511
VA11W-FHB60	2014	Virginia	VA97W-375RS/FG95195//VA04W-547
VA12FHB-34	2014	Virginia	GA991109-4-1-3/PIONEER26R15
VA12FHB-37	2014	Virginia	VA04W-433/SS8404
VA12FHB-4	2014; 2015	Virginia	IL99-15867/VA04W-433
VA12FHB-53	2014	Virginia	VA04W-433/BRANSON
VA12FHB-55	2014; 2015	Virginia	VA04W-433/BRANSON
VA12FHB-77	2014	Virginia	IL99-15867/VA04W-433//SS8404
VA12FHB-8	2014; 2015	Virginia	IL99-27048/VA04W-486//SHIRLEY
VA12FHB-85	2014	Virginia	IL96-24851-1/VA03W-434[ROANE/CK9835//96-54-270)//SS8404
VA12W-100	2014	Virginia	VA03W-436/IL99-15867
VA12W-101	2014	Virginia	VA03W-436/IL99-15867
VA12W-102	2014	Virginia	VA03W-436/IL99-15867
VA12W-104	2014	Virginia	VA03W-436/IL99-15867
VA12W-150	2014	Virginia	IL99-15867/JAMESTOWN
VA12W-209	2014	Virginia	VA03W-249/SS8641//USG3315
VA12W-22	2014; 2015	Virginia	KY93C-1238-17-1/VA03W-436
VA12W-232	2014	Virginia	VA01W-353/SS8641//RENWOOD3706
VA12W-241	2014	Virginia	KY93C-1238-17-1/VA03W-436//SS8404
VA12W-248	2014; 2015	Virginia	KY97C-0574-01/USG3555//USG3295
VA12W-26	2014	Virginia	SSMPV57/M99*3098//RENWOOD3434
VA12W-272	2014	Virginia	VA03W-235/SS8641//VA04W-86
VA12W-283	2014	Virginia	CHESAPEAKE/SS8641//VA04W-439
VA12W-31	2014; 2015	Virginia	SSMPV57/M99*3098//VA03W-434
VA12W-45	2014	Virginia	SS520/G/F951208-2E35//JAMESTOWN
VA12W-49	2014	Virginia	NC00-15389/GF951079-2E31//USG3555
VA12W-54	2014; 2015	Virginia	NC00-15389/GF951079-2E31//USG3555
VA12W-68	2014; 2015	Virginia	PIONEER25R47/G/F951079-2E31//USG3555
VA12W-69	2014	Virginia	PIONEER25R47/G/F951079-2E31//USG3555
VA12W-72	2014; 2015	Virginia	PIONEER25R47/G/F951079-2E31//USG3555
VA12W-97	2014; 2015	Virginia	MERL/AGS2026
VA13FHB-1	2014	Virginia	P97397J1-4-1-4-7/VA04W-433//VA02W-398
VA13FHB-11	2014; 2015	Virginia	IL99-15867/VA04W-433//SS8404
VA13FHB-13	2014	Virginia	IL99-15867/VA04W-433//SS8404
VA13FHB-17	2014	Virginia	IL99-15867/VA04W-433//SS8404
VA13FHB-18	2014	Virginia	IL99-15867/VA04W-433//SS8404
VA13FHB-26	2014	Virginia	VA05W-436/VA05W-641
VA13FHB-32	2014; 2015	Virginia	VA05W-641/AGS2020
VA13FHB-5	2014	Virginia	IL99-15867/VA04W-433//SS8404
VA13FHB-8	2014	Virginia	IL99-15867/VA04W-433//SS8404
VA13FHB-9	2014	Virginia	IL99-15867/VA04W-433//SS8404
VA13W-111	2014	Virginia	SHIRLEY/GA98249G1-G1-2
VA13W-124	2014; 2015	Virginia	12V51/AGS2026
VA13W-138	2014	Virginia	VA05W-363/VA97-51-26//CK9835/SS520]/VA03W-310[VA95-51-21/CK9904//RENWOOD3260
VA13W-144	2014	Virginia	JAMESTOWN/SS8404//VA04W-259
VA13W-148	2014	Virginia	JAMESTOWN/SS8404//AGS2020
VA13W-150	2014	Virginia	JAMESTOWN/SS8404//AGS2020
VA13W-154	2014	Virginia	JAMESTOWN/SS8404//AGS2020
VA13W-162	2014	Virginia	JAMESTOWN/USG3295//VA02W-398
VA13W-165	2014	Virginia	JAMESTOWN/USG3295//VA02W-398
VA13W-169	2014	Virginia	JAMESTOWN/AGS2026//SS8404
VA13W-174	2014; 2015	Virginia	SHIRLEY/BRANSON//JAMESTOWN
VA13W-177	2014	Virginia	SHIRLEY/BRANSON//JAMESTOWN
VA13W-178	2014	Virginia	SHIRLEY/BRANSON//JAMESTOWN
VA13W-179	2014	Virginia	SHIRLEY/BRANSON//JAMESTOWN
VA13W-180	2014	Virginia	SHIRLEY/BRANSON//JAMESTOWN
VA13W-191	2014	Virginia	VA04W-259[VA97W-533/NC95-11612/SS8404//AGS2026
VA13W-20	2014	Virginia	SS520/GF951208-2E35//JAMESTOWN
VA13W-212	2014	Virginia	W-1377/VA03W-310//JAMESTOWN
VA13W-217	2014	Virginia	M01*1019/VA03W-203//AGS2020
VA13W-220	2014	Virginia	KEY/VA02W-398//VA05W-436
VA13W-37	2014	Virginia	IL99-15867/JAMESTOWN
VA13W-38	2014	Virginia	IL99-15867/JAMESTOWN
VA13W-41	2014	Virginia	IL99-15867/JAMESTOWN
VA13W-42	2014; 2015	Virginia	IL99-15867/JAMESTOWN
VA13W-47	2014	Virginia	IL99-15867/JAMESTOWN
VA13W-52	2014	Virginia	USG3555/SHIRLEY//JAMESTOWN
VA13W-56	2014	Virginia	USG3555/SHIRLEY//JAMESTOWN
VA13W-57	2014	Virginia	USG3555/SHIRLEY//JAMESTOWN
VA13W-8	2014	Virginia	FG95195/JAMESTOWN
VA13W-9	2014	Virginia	FG95195/JAMESTOWN
VA13W-97	2014	Virginia	SHIRLEY/GA98249G1-G1-2
VA13W-99	2014	Virginia	SHIRLEY/GA98249G1-G1-2
VA14FHB-12	2015	Virginia	VA05W-436/VA05W-641
VA14FHB-13	2015	Virginia	VA05W-436/VA05W-641
VA14FHB-14	2015	Virginia	VA05W-436/VA05W-641
VA14FHB-15	2015	Virginia	VA05W-510/GA991336-6E9
VA14FHB-17	2015	Virginia	IL03-18438/VA04W-360
VA14FHB-18	2015	Virginia	IL03-18438/VA04W-360
VA14FHB-21	2015	Virginia	UNKNOWN
VA14FHB-22	2015	Virginia	UNKNOWN
VA14FHB-23	2015	Virginia	UNKNOWN
VA14FHB-26	2015	Virginia	UNKNOWN
VA14FHB-28	2015	Virginia	UNKNOWN
VA14FHB-29	2015	Virginia	UNKNOWN
VA14FHB-31	2015	Virginia	UNKNOWN
VA14FHB-7	2015	Virginia	VA05W-436/VA05W-641
VA14FHB-9	2015	Virginia	VA05W-436/VA05W-641
VA14W-11	2015	Virginia	SHIRLEY/AGS2020//JAMESTOWN
VA14W-12	2015	Virginia	SHIRLEY/AGS2020//JAMESTOWN
VA14W-17	2015	Virginia	VA04W-259/NC95-11612)]/B020815
VA14W-26	2015	Virginia	VA05W-139/MCCORMICK)]/SS5205
VA14W-28	2015	Virginia	VA05W-139/MCCORMICK)]/SS5205
VA14W-29	2015	Virginia	VA05W-139/MCCORMICK)]/SS5205
VA14W-3	2015	Virginia	JAMESTOWN/SHIRLEY//SS8404
VA14W-32	2015	Virginia	VA05W-139/MCCORMICK)]/SS5205
VA14W-34	2015	Virginia	VA05W-139/MCCORMICK)]/SS5205
VA14W-35	2015	Virginia	VA05W-139/MCCORMICK)]/SS5205
VA14W-4	2015	Virginia	JAMESTOWN/SHIRLEY//SS8404
VA14W-40	2015	Virginia	VA06W-112/VA06W-256
VA14W-41	2015	Virginia	VA06W-112/VA06W-256
VA14W-46	2015	Virginia	VA06W-256/JAMESTOWN
VA14W-50	2015	Virginia	VA06W-256/JAMESTOWN
VA14W-55	2015	Virginia	VA06W-256/JAMESTOWN
VA14W-57	2015	Virginia	VA06W-627/VA06W-256
VA14W-59	2015	Virginia	VA06W-627/VA06W-256
VA14W-6	2015	Virginia	JAMESTOWN/SHIRLEY//SS8404
VA14W-60	2015	Virginia	VA06W-627/VA06W-256
VA14W-62	2015	Virginia	MO-011126/VA03W-203//VA06W-6/
VA14W-69_YR	2015	Virginia	[YR 15/6*AVOCET(S) / RENWOOD3434 [VA03W-434=ROANE(93-54-429)/ CK9835// 96-54-270 (88-54-612 (MSY*2/ BALKAN)/FFR511W)] //(YR 5/6*AVOCET(S)/COKER9553[D00*6874-2=89M-4035A (IL77-2656/ NK79W810/ PIO2580)] /3/ [NC04-20814(NC94-6275/ P86958// SISSON"S" (VA96-54-234)], F6
VA14W-7	2015	Virginia	JAMESTOWN/SHIRLEY//SS8404
VA14W-70_YR	2015	Virginia	[YR 15/6*AVOCET(S) / RENWOOD3434 [VA03W-434=ROANE(93-54-429)/ CK9835// 96-54-270 (88-54-612 (MSY*2/ BALKAN)/FFR511W)] //(YR 5/6*AVOCET(S)/COKER9553[D00*6874-2=89M-4035A (IL77-2656/ NK79W810/ PIO2580)] /3/ [NC04-20814(NC94-6275/ P86958// SISSON"S" (VA96-54-234)], F6
VA14W-73_YR	2015	Virginia	[YR 15/6*AVOCET(S) / RENWOOD3434 [VA03W-434=ROANE(93-54-429)/ CK9835// 96-54-270 (88-54-612 (MSY*2/ BALKAN)/FFR511W)] //(YR 5/6*AVOCET(S)/COKER9553[D00*6874-2=89M-4035A (IL77-2656/ NK79W810/ PIO2580)] /3/ [NC04-20814(NC94-6275/ P86958// SISSON"S" (VA96-54-234)], F6
VA14W-8	2015	Virginia	JAMESTOWN/SHIRLEY//SS8404
WAKEFIELD	2014	Virginia	ARTHUR // CI 13836 /8* CHANCELLOR , VA 68-22 -7// CI 13836 /8* CHANCELLOR , DOUBLECROP // ABE / VA 68-24 - 42 /3/ CI 13836 /8* CHANCELLOR , AND OASIS / VA 68-24 - 42 // CI 13836 /8* CHANCELLOR
X08C-1039-58-9-1	2015	Kentucky	VA03W-409/IL01-34159
X08C-1074-46-14-5	2015	Kentucky	AGRIPROCOKERBRANSON/P.03630A1-18
X08C-1077-10-13-5	2015	Kentucky	SSMPV-57/P.03630A1
X08C-1089-77-13-1	2015	Kentucky	KY97C-0321-02-01/P.981129A1--17
X08C-1089-78-14-3	2015	Kentucky	KY97C-0321-02-01/P.981129A1--17
X08C-1181-62-14-5	2015	Kentucky	OH02-12686/IL02-19463
X08C-1501-21-8-3	2015	Kentucky	IL02-19463/KY97C-0554-03-02
X08C-1502-26-4-1	2015	Kentucky	MD01W233-06-1/KY97C-0554-03-02
X08C-1502-26-8-3	2015	Kentucky	MD01W233-06-1/KY97C-0554-03-02
X08C-1502-28-7-3	2015	Kentucky	MD01W233-06-1/KY97C-0554-03-02
X10-0003-16-8-5	2015	Kentucky	SSMPV-57//KY97C-0519-04-07/KY02C-3005-25
X10-0049-3-11-3	2015	Kentucky	SSMPV-57//KY97C-0519-04-07/KY01C-1537-05
X10-0049-3-1-5	2015	Kentucky	SSMPV-57//KY97C-0519-04-07/KY01C-1537-05
X10-0049-4-7-1	2015	Kentucky	SSMPV-57//KY97C-0519-04-07/KY01C-1537-05
X10-0060-5-18-5	2015	Kentucky	SSMPV-57//KY97C-0519-04-07/IL02-19463
X10-0218-25-7-5	2015	Kentucky	KY02C-3004-07//PEMBROKE/KY03C-2170-24
X10-0225-27-14-1	2015	Kentucky	SSMPV-57//PEMBROKE/COKER9511
X10-0267-33-5-3	2015	Kentucky	KY97C-0519-04-07//PEMBROKE/BESS
X10-0269-34-13-5	2015	Kentucky	SSMPV-57//PEMBROKE/BESS
X10-0503-45-17-5	2015	Kentucky	KY02C-3007-41//KY97C-0321-02-01/MD99W483-06-11
