# Supplementary material for: Genome-wide association studies for yield-related traits in soft red winter wheat grown in Virginia
Source: PLoS One. 2019 Feb 22;14(2):e0208217. doi: 10.1371/journal.pone.0208217 (PMC6386437; doi:10.1371/journal.pone.0208217)
Supplement: S2 Table — (XLSX) [file pone.0208217.s002.xlsx]

## Sheet: Sheet1
S2 Table: Phenotypic traits assessed in Blacksburg and Warsaw, VA during the 2013-2014 and 2014-2015 growing seasons
Trait	Abbreviation	Units	Trait Ontologya	Ontology Description
Heading Date	HD	Julian days	TO:0000137	Days required for 50% of heads to emerge from boot
Physiological Maturity	MAT	Julian days	TO:0000469	Days required for 50% of peduncles to lose green color
Flag Leaf Stay Green	FLSG	days	TO:0000249	Days between heading and flag leaf senescence
NDVI at Zadok’s GS25	NDVI	-	CO_321:0000301	Wheat canopy normalized difference vegetation index trait
Mature Plant Height	HT	cm	TO:0000207	Height of plant from soil surface to tip of spike excluding awns
Grain weight	GW	g dwt m-1 row	TO:0000589	Grain yield (g dry weight) from 1 m row cut at physiological maturity
Grains per square meter	GSQM	Grains m-2	CO_321:0000017	Number of grains threshed from 1m row cutting, converted to square meters
Spikes per square meter	SSQM	Spikes m-2	CO_321:0000166	Number of spikes (fertile culms) per unit area, sample or plant
Seeds per Head	SPH	count	TO:0002759	Number of grains within an inflorescence
Thousand Kernel Weight	TKW	grams	TO:0000382	Seed weight estimated by weighing 1000 seeds
Test Weight	TWT	g L-1	TO:0000612	Weight per unit volume of grain at standard moisture level
Yield, 13.5% moisture	YLD	kg ha-1	TO:0000396	Grain yield standardized to 13.5% moisture equivalence
NIR Whole grain starch	STARCH	%	TO:0000696	Amount of starch present in the plant or plant part
NIR whole grain protein	PROT	%	CO_321:0000073	Content of protein (corrected to 13.5% moisture basis) in whole wheat grain samples
a Matching trait ontologies in the Planteome database: http://browser.planteome.org/amigo/search/ontology
