# Supplementary material for: Genome-wide association studies for yield-related traits in soft red winter wheat grown in Virginia
Source: PLoS One. 2019 Feb 22;14(2):e0208217. doi: 10.1371/journal.pone.0208217 (PMC6386437; doi:10.1371/journal.pone.0208217)
Supplement: S3 Table — (XLSX) [file pone.0208217.s003.xlsx]

## Sheet: KASP Markers and Primers
S3 Table-A: KASP SNP markers for previously-characterized loci of major effect
KASP Assay ID	Chromosome	Allele	Primer Sequence (5’ - 3’)	Reference
KASP_1RS_8035	1A	translocation absent	GACCAAGTTCATGCTCTTGAGGTCATGACAGAATCTGC	USDA-ARS Eastern Regional Small Grains Genotyping Lab unpublished
		translocation present	CGGAGTCAACGGATTCTCTTGAGGTCATGACAGAATCTGT
		common primer	CAAGAAACCCTGATCCTTCAAACAAGATA
KASP_IWA5194	1A	detects KASP_1RS_8035 false positive	ATCATATACATTCCTTAATGCCACTGAAAA	USDA-ARS Eastern Regional Small Grains Genotyping Lab unpublished
		detects KASP_1RS_8035 non-false positive	CATATACATTCCTTAATGCCACTGAAAG
		common primer	AATGGCATCTCCAGGAAGACAGGAA
KASP_1RS_6110	1B	translocation absent	GACCAAGTTCATGCTGGAGCAGGTCCAGATCGCG	USDA-ARS Eastern Regional Small Grains Genotyping Lab unpublished
		translocation present	CGGAGTCAACGGATTCGGAGCAGGTCCAGATCGCA
		common primer	GAAGCTCCGGTAGATGGAGGCTA
KASP_TaPpd-A1prodel	2A	deletion absent (photoperiod sensitive)	TTTCGGTGTTTGACTTCAGGCG	USDA-ARS Eastern Regional Small Grains Genotyping Lab unpublished
		deletion present (photoperiod insensitive)	GCGGCGAGCCGGTTAATCG
		common primer	GTGGCGTACTCCCTCCGTTTCTT
KASP_TaPpdBJ001	2B	Truncation absent (photoperiod sensitive)	GACGTTATGAACGCTTGGCA	Beales et al., 2007; DOI 10.1007/s00122-007-0603-4
		Truncation present (photoperiod insensitive)	CCGTTTTCGCGGCCTT
		Common primer	GGGTTCGTCGGGAGCTGT
KASP_TaPpdBJ003	2B	Insensitive intercopy present (photoperiod insensitive)	CGTGAAGAGCTAGCGATGAACA	Díaz et al., 2012; DOI 10.1371/journal.pone.0033234
		Common primer	TGGGCACGTTAACACACCTTT
KASP_TaPpdDD001	2D	2.0 kb promoter deletion present (photoperiod insensitive)	AAGAGGAAACATGTTGGGGTCC	Beales et al., 2007; DOI 10.1007/s00122-007-0603-4
		2.0 kb promoter deletion absent (photoperiod sensitive)	CAAGGAAGTATGAGCAGCGGTT
		Common primer	GCCTCCCACTACACTGGGC
KASP_cim_RhtB1_SNP	4B	Rht-B1a wild type allele	CCCATGGCCATCTCSAGCTG	Ellis et al., 2002; DOI 10.1007/s00122-002-1048-4
		Rht-B1b dwarfing allele	CCCATGGCCATCTCSAGCTA
		Common primer	TCGGGTACAAGGTGCGGGCG
KASP_RhtD1	4D	Rht-D1a wild type allele	CATGGCCATCTCGAGCTRCTC	Ellis et al., 2002; DOI 10.1007/s00122-002-1048-4
		Rht-D1b dwarfing allele	CATGGCCATCTCGAGCTRCTA
		Common primer	CGGGTACAAGGTGCGCGCC
KASP_Sr36_8085	2B	Translocation absent (susceptible)	GACCAAGTTCATGCTACCCAGCCGCTTGAGGCG	USDA-ARS Eastern Regional Small Grains Genotyping Lab unpublished
		Translocation present (resistant)	CGGAGTCAACGGATTCACCCAGCCGCTTGAGGCT
		Common primer	CAGCGTAGTGCGCGCGGCTT
KASP TaSus2-2B	2B	Low sucrose allele	GACCAAGTTCATGCTGCGGTGTCCTTGAGCTTCTCA	Jiang et al., 2011; DOI 10.1007/s10142-010-0188-x
		High sucrose allele	CGGAGTCAACGGATTGCGGTGTCCTTGAGCTTCTCG
		Common primer	ACTGCTGAGTACAATGCCGCGATCCCA
vrn-A1 ex4	5A	Strong vernalization response allele	AGGCATCTCATGGGAGAGG​ATC	Díaz et al., 2012; DOI 10.1371/journal.pone.0033234
		Weak vernalization response allele	CAGGCATCTCATGGGAGAG​GATT
		Common primer	CCAGTTGCTGCAACTCCTTGAGATT
vrn-A1 ex7	5A	Strong vernalization response allele	GAGTTTGATCTTGCTGCGC​CG	Díaz et al., 2012; DOI 10.1371/journal.pone.0033234
		Weak vernalization response allele	CTGAGTTTGATCTTGCTGC​GCCA
		Common primer	CTTCCCCACAGCTCGTGGAGAA
KASP_vrn_B1_AGS2000_A	5B	Strong vernalization response allele	GACCAAGTTCATGCTGGAATGACCGCTGCTTAGTAAATATC	USDA-ARS Eastern Regional Small Grains Genotyping Lab unpublished
		Weak vernalization response allele	CGGAGTCAACGGATTGGAATGACCGCTGCTTAGTAAATATA
		common primer	GATTTAGCACCTCAACATACAGGTCT

## Sheet: KASP Allele Effects
S3 Table-B: Allelic effects of SNP markers for agronomically important loci assessed via LGC® KASPTM SNP genotyping assays. Allelic effects are defined as the mean phenotype of lines homozygous for the positive allele minus the mean phenotype of lines homozygous for the wild-type allele. Numbers below the marker names represent the frequency of the positive allele
Trait a	Units	1RS:1AL	1RS:1BL	Ppd-A1	Ppd-B1	Ppd-D1	Rht-B1	Rht-D1	Sr36	TaSus2-2B	Vrn-A1-Ex4	Vrn-A1-Ex7	Vrn-B1
		0.07	0.19	0.69	0.26	0.68	0.43	0.51	0.32	0.37	0.14	0.03	0.07
FLSG	days	-0.15	0.41*	0.19	0.62**	0.21	0.1	0.15	0.48**	0.44**	-0.23	0.29	0.78**
GSQM	Grains m-2	-139	-417	197	-705**	75	501	-267	32.7	101	635	-2040*	-322
GW	g dwt m-1 row	0.23	1.71*	-1.69*	1.03	2.58**	-1.53*	2.72**	1.08	0.99*	1.09	-4.1	2.55*
HD	Julian days (Jan1)	0.38*	0.06	-0.2	-0.41	-0.91*	0.15	-0.17	-0.03	-0.05	2.20**	0.88	-0.74
HT	cm	-3.41**	-1.05	0.47	-0.05	-4.06**	0.52	-2.00*	-4.87**	-4.79**	2.49	1.43	-0.24
MAT	Julian days (Jan1)	0.40**	0.65*	0.19	-0.14*	-0.48	0.01	0.19	0.79**	0.79**	1.65**	1.18	0.23
NDVI	-	0.004	0.002	0.0001	0.003	0.0006	-0.001	-0.0009	-0.002	-0.0004	0.02**	-0.002	-0.004
PROT	%	0.14	0.11	0.15	0.06	-0.05	0.07	-0.14	0.04	0.01	-0.14	0.65**	-0.15*
SPH	count	-0.78	0.3	0.11	-0.41	0.301	-0.41	0.53	0.18	0.2	-0.97	-3.05*	1.26*
SSQM	Spikes m-2	21.2	-26.4	4.38	-18.6	-5.42	37.50**	-31.90*	-2.97	-0.11	61.40**	1.46	-55.10**
STARCH	%	-0.21	-0.1	-0.03	-0.06	0.05	0.01	0.13	0.27**	0.29**	0.01	-0.16	0.18
TKW	grams	0.42	2.14**	-1.36	2.49**	1.56*	-2.21**	2.49**	0.72	0.49	-0.8	2.46	2.54**
TWT	g L-1	-0.62*	-3.38	-0.64	-1.55	-0.29	-4.15*	4.37**	-7.28**	-8.38**	-10.20**	3.52	2.36
YLD	kg ha-1	-153*	90.5	-90.2	64.1	107*	-81.4	166**	41.2	27.4	262*	-7.85	131
* Allelic effect is significant at the 0.05 level; ** Allelic effect is significant at the 0.01 level
a FLSG flag leaf stay green; GSQM grains per square meter; GW grain weight; HD heading date; HT mature plant height; MAT physiological maturity date; NDVI normalized-difference vegetation index at Zadok’s growth stage 25; PROT whole-grain protein content; SPH seeds per head; SSQM spikes per square meter; STARCH whole-grain starch content; TKW thousand kernel weight; TWT test weight; YLD grain yie…
