# Supplementary material for: Genome-wide association studies for yield-related traits in soft red winter wheat grown in Virginia
Source: PLoS One. 2019 Feb 22;14(2):e0208217. doi: 10.1371/journal.pone.0208217 (PMC6386437; doi:10.1371/journal.pone.0208217)
Supplement: S4 Table — (XLSX) [file pone.0208217.s004.xlsx]

## Sheet: SNP;Haploblock UniProt Gene IDs
S4 Table (A) - UniProtKB identifiers and recorded functions for genes overlapping with significant SNPs and haplotype blocks as identified in the GWAS analyses. Features are either haplotype blocks, or single SNPs for those significant SNPs that were not within a block. nSNPs and nGenes are the number of SNPs and number of Genes overlapping a given feature. Gene IDs are given in both the IWGSC v1…
Chrom	Feature Type	Feature Start	Feature End	Tag SNPs	nSNPs	nGenes	v1.1_annot_ID	v1.0_annot_ID	Gene Start	Gene End	UniProtKB ID	Protein Function
1A	SNP	13666754	13666754	1A:13666754	1	1	TraesCS1A02G029100	TraesCS1A01G029100	13663301	13667800	A0A341NFH5	Uncharacterized protein
1A	SNP	13666754	13666754	1A:13666754	1	1	TraesCS1A02G029100	TraesCS1A01G029100	13663301	13667800	A0A1D6RDP1	Uncharacterized protein
1A	haploblock	38716433	40498783	1A:40498783	5	12	TraesCS1A02G058300	TraesCS1A01G058300	38717934	38718693	W4ZYY9	Uncharacterized protein
1A	haploblock	38716433	40498783	1A:40498783	5	12	TraesCS1A02G058400	TraesCS1A01G058400	38728808	38733500	A0A1D5S3N7	Uncharacterized protein
1A	haploblock	38716433	40498783	1A:40498783	5	12	TraesCS1A02G058400	TraesCS1A01G058400	38728808	38733500	A0A1D5S3P0	Uncharacterized protein
1A	haploblock	38716433	40498783	1A:40498783	5	12	TraesCS1A02G058400	TraesCS1A01G058400	38728808	38733500	A0A341NRT4	Uncharacterized protein
1A	haploblock	38716433	40498783	1A:40498783	5	12	TraesCS1A02G058500	TraesCS1A01G058500	39348701	39357763	A0A341NIS0	Uncharacterized protein
1A	haploblock	38716433	40498783	1A:40498783	5	12	TraesCS1A02G058600	TraesCS1A01G058600	39402528	39408383	A0A341NG68	Uncharacterized protein
1A	haploblock	38716433	40498783	1A:40498783	5	12	TraesCS1A02G058600	TraesCS1A01G058600	39402528	39408383	A0A341NHN3	Uncharacterized protein
1A	haploblock	38716433	40498783	1A:40498783	5	12	TraesCS1A02G058600	TraesCS1A01G058600	39402528	39408383	A0A1D6RDR0	Uncharacterized protein
1A	haploblock	38716433	40498783	1A:40498783	5	12	TraesCS1A02G058700	TraesCS1A01G058700	39402992	39410027	A0A1D6RDQ8	Uncharacterized protein
1A	haploblock	38716433	40498783	1A:40498783	5	12	TraesCS1A02G058800	-	39635758	39637187	-	-
1A	haploblock	38716433	40498783	1A:40498783	5	12	TraesCS1A02G058900	TraesCS1A01G058900	39649615	39651876	A0A1D5S2S9	Uncharacterized protein
1A	haploblock	38716433	40498783	1A:40498783	5	12	TraesCS1A02G058900	TraesCS1A01G058900	39649615	39651876	A0A1D5S2T0	Uncharacterized protein
1A	haploblock	38716433	40498783	1A:40498783	5	12	TraesCS1A02G059000	TraesCS1A01G059000	39821962	39822785	A0A341NG72	Uncharacterized protein
1A	haploblock	38716433	40498783	1A:40498783	5	12	TraesCS1A02G059100	TraesCS1A01G059100	39870475	39872241	W4ZY32	Patatin (EC 3.1.1.-)
1A	haploblock	38716433	40498783	1A:40498783	5	12	TraesCS1A02G059200	TraesCS1A01G059200	39892913	39894955	W4ZWG4	Uncharacterized protein
1A	haploblock	38716433	40498783	1A:40498783	5	12	TraesCS1A02G059300	TraesCS1A01G059300	40147851	40151816	W4ZYH2	Uncharacterized protein
1A	haploblock	38716433	40498783	1A:40498783	5	12	TraesCS1A02G059400	TraesCS1A01G059400	40280185	40280621	A0A341NHP3	Uncharacterized protein
1A	haploblock	49502948	50917539	1A:49502948	8	11	TraesCS1A02G068200	TraesCS1A01G068200	49516731	49518411	A0A1D5S232	Uncharacterized protein
1A	haploblock	49502948	50917539	1A:49502948	8	11	TraesCS1A02G068300	TraesCS1A01G068300	49526826	49535943	A0A341NS56	Uncharacterized protein
1A	haploblock	49502948	50917539	1A:49502948	8	11	TraesCS1A02G068300	TraesCS1A01G068300	49526826	49535943	A0A341NJ27	Uncharacterized protein
1A	haploblock	49502948	50917539	1A:49502948	8	11	TraesCS1A02G068300	TraesCS1A01G068300	49526826	49535943	A0A341NGH5	Uncharacterized protein
1A	haploblock	49502948	50917539	1A:49502948	8	11	TraesCS1A02G068400	TraesCS1A01G068400	49896642	49897878	A0A341NH88	Uncharacterized protein
1A	haploblock	49502948	50917539	1A:49502948	8	11	TraesCS1A02G068500	TraesCS1A01G068500	49960689	49961536	W4ZUS9	Uncharacterized protein
1A	haploblock	49502948	50917539	1A:49502948	8	11	TraesCS1A02G068600	TraesCS1A01G068600	49967322	49971213	A0A341NGH9	Uncharacterized protein
1A	haploblock	49502948	50917539	1A:49502948	8	11	TraesCS1A02G068700	TraesCS1A01G068700	49972818	49973452	A0A1D5S3M4	Uncharacterized protein
1A	haploblock	49502948	50917539	1A:49502948	8	11	TraesCS1A02G068800	TraesCS1A01G068800	50511542	50512089	A0A341NJ32	Uncharacterized protein
1A	haploblock	49502948	50917539	1A:49502948	8	11	TraesCS1A02G068900	TraesCS1A01G068900	50538727	50539888	A0A1D5S1C3	Uncharacterized protein
1A	haploblock	49502948	50917539	1A:49502948	8	11	TraesCS1A02G069000	TraesCS1A01G069000	50631575	50631948	A0A341NI07	Uncharacterized protein
1A	haploblock	49502948	50917539	1A:49502948	8	11	TraesCS1A02G069100	TraesCS1A01G069100	50837518	50841064	A0A341NGI3	Uncharacterized protein
1A	haploblock	49502948	50917539	1A:49502948	8	11	TraesCS1A02G069200	TraesCS1A01G069200	50842538	50845185	A0A341NS66	Uncharacterized protein
1A	haploblock	251015355	251018060	1A:251018060	2	1	TraesCS1A02G144800	-	251009018	251018858	-	-
1A	haploblock	372029366	374216815	1A:372638734	11	22	TraesCS1A02G209400	TraesCS1A01G209400	372067595	372070231	A0A1D5RRZ5	Uncharacterized protein
1A	haploblock	372029366	374216815	1A:372638734	11	22	TraesCS1A02G209500	TraesCS1A01G209500	372227940	372231049	A0A341NP56	Uncharacterized protein
1A	haploblock	372029366	374216815	1A:372638734	11	22	TraesCS1A02G209600	TraesCS1A01G209600	372236294	372240822	A0A1D5RQJ7	Uncharacterized protein
1A	haploblock	372029366	374216815	1A:372638734	11	22	TraesCS1A02G209700	-	372241198	372241757	-	-
1A	haploblock	372029366	374216815	1A:372638734	11	22	TraesCS1A02G209800	-	372287160	372287593	-	-
1A	haploblock	372029366	374216815	1A:372638734	11	22	TraesCS1A02G209900	TraesCS1A01G209900	372315642	372316077	A0A341NXP4	Uncharacterized protein
1A	haploblock	372029366	374216815	1A:372638734	11	22	TraesCS1A02G210000	-	372467569	372467930	-	-
1A	haploblock	372029366	374216815	1A:372638734	11	22	TraesCS1A02G210100	TraesCS1A01G210100	372525024	372530677	A0A341NM99	Uncharacterized protein
1A	haploblock	372029366	374216815	1A:372638734	11	22	TraesCS1A02G210200	TraesCS1A01G210200	372549789	372554767	A0A341NN14	Uncharacterized protein
1A	haploblock	372029366	374216815	1A:372638734	11	22	TraesCS1A02G210200	TraesCS1A01G210200	372549789	372554767	W4ZR82	Uncharacterized protein
1A	haploblock	372029366	374216815	1A:372638734	11	22	TraesCS1A02G210300	TraesCS1A01G210300	372624795	372637165	A0A1D5RR38	Uncharacterized protein
1A	haploblock	372029366	374216815	1A:372638734	11	22	TraesCS1A02G210400	TraesCS1A01G210400	372639122	372643307	W4ZPX1	Trehalose 6-phosphate phosphatase (EC 3.1.3.12)
1A	haploblock	372029366	374216815	1A:372638734	11	22	TraesCS1A02G210500	TraesCS1A01G210500	372909548	372911213	A0A341NN62	Uncharacterized protein
1A	haploblock	372029366	374216815	1A:372638734	11	22	TraesCS1A02G210600	TraesCS1A01G210600	372942516	372944762	A0A341NLI5	Uncharacterized protein
1A	haploblock	372029366	374216815	1A:372638734	11	22	TraesCS1A02G210700	TraesCS1A01G210700	373263230	373264110	A0A1D5RVS0	Uncharacterized protein
1A	haploblock	372029366	374216815	1A:372638734	11	22	TraesCS1A02G210800	TraesCS1A01G210800	373313409	373320576	A0A1D6RDE6	Uncharacterized protein
1A	haploblock	372029366	374216815	1A:372638734	11	22	TraesCS1A02G210900	TraesCS1A01G210900	373766259	373768702	W4ZSH0	Uncharacterized protein
1A	haploblock	372029366	374216815	1A:372638734	11	22	TraesCS1A02G211000	TraesCS1A01G211000	373770847	373774884	A0A1D5RQQ7	Uncharacterized protein
1A	haploblock	372029366	374216815	1A:372638734	11	22	TraesCS1A02G211100	TraesCS1A01G211100	374054710	374056961	A0A1D5RPS7	Flavin-containing monooxygenase (EC 1.-.-.-)
1A	haploblock	372029366	374216815	1A:372638734	11	22	TraesCS1A02G211200	TraesCS1A01G211200	374136783	374137647	A0A341NXR0	Uncharacterized protein
1A	haploblock	372029366	374216815	1A:372638734	11	22	TraesCS1A02G211300	TraesCS1A01G211300	374167248	374169463	A0A1D5S096	Uncharacterized protein
1A	haploblock	372029366	374216815	1A:372638734	11	22	TraesCS1A02G211400	TraesCS1A01G211400	374208767	374210063	A0A341NMB4	Uncharacterized protein
1A	haploblock	372029366	374216815	1A:372638734	11	22	TraesCS1A02G211500	TraesCS1A01G211500	374214040	374217445	A0A1D5RWQ9	Uncharacterized protein
1A	haploblock	465502281	465523424	1A:465502281	2	3	TraesCS1A02G272400	TraesCS1A01G272400	465501524	465505875	W4ZU05	Uncharacterized protein
1A	haploblock	465502281	465523424	1A:465502281	2	3	TraesCS1A02G272500	TraesCS1A01G272500	465507378	465512105	W4ZRM1	Uncharacterized protein
1A	haploblock	465502281	465523424	1A:465502281	2	3	TraesCS1A02G272600	TraesCS1A01G272600	465522814	465524805	A0A1D5RRR1	Protein YIPF
1B	haploblock	39382550	39580241	1B:39382550	3	4	TraesCS1B02G056400	TraesCS1B01G056400	39377536	39385214	A0A1D5SJC7	Uncharacterized protein
1B	haploblock	39382550	39580241	1B:39382550	3	4	TraesCS1B02G056400	TraesCS1B01G056400	39377536	39385214	A0A341NX12	Uncharacterized protein
1B	haploblock	39382550	39580241	1B:39382550	3	4	TraesCS1B02G056500	TraesCS1B01G056500	39393329	39397972	A0A1D5SJC4	Uncharacterized protein
1B	haploblock	39382550	39580241	1B:39382550	3	4	TraesCS1B02G056600	TraesCS1B01G056600	39540268	39542256	A0A1D5SMF5	Uncharacterized protein
1B	haploblock	39382550	39580241	1B:39382550	3	4	TraesCS1B02G056700	TraesCS1B01G056700	39577582	39579848	A0A341P7G0	Uncharacterized protein
2A	haploblock	663637286	667011342	2A:664114222	9	17	TraesCS2A02G407800	TraesCS2A01G407800	664479036	664481029	A0A1D5T7A6	Uncharacterized protein
2A	haploblock	663637286	667011342	2A:664114222	9	17	TraesCS2A02G407900	TraesCS2A01G407900	665695482	665699589	W5ATG5	Branched-chain-amino-acid aminotransferase (EC 2.6.1.42)
2A	haploblock	663637286	667011342	2A:664114222	9	17	TraesCS2A02G408000	TraesCS2A01G408000	665703769	665709732	A0A1D5T953	Uncharacterized protein
2A	haploblock	663637286	667011342	2A:664114222	9	17	TraesCS2A02G408000	TraesCS2A01G408000	665703769	665709732	W5AW55	Uncharacterized protein
2A	haploblock	663637286	667011342	2A:664114222	9	17	TraesCS2A02G408100	TraesCS2A01G408100	665709511	665712239	A0A1D5T948	Uncharacterized protein
2A	haploblock	663637286	667011342	2A:664114222	9	17	TraesCS2A02G408200	TraesCS2A01G408200	665842283	665844294	A0A341Q922	Uncharacterized protein
2A	haploblock	663637286	667011342	2A:664114222	9	17	TraesCS2A02G408300	TraesCS2A01G408300	665950088	665952330	A0A341Q5U9	Uncharacterized protein
2A	haploblock	663637286	667011342	2A:664114222	9	17	TraesCS2A02G408400	TraesCS2A01G408400	665984989	665987231	A0A341QGS6	Uncharacterized protein
2A	haploblock	663637286	667011342	2A:664114222	9	17	TraesCS2A02G408500	TraesCS2A01G408500	665990146	665991200	A0A341QAR2	Uncharacterized protein
2A	haploblock	663637286	667011342	2A:664114222	9	17	TraesCS2A02G408600	TraesCS2A01G408600	666020887	666023147	A0A341Q877	Uncharacterized protein
2A	haploblock	663637286	667011342	2A:664114222	9	17	TraesCS2A02G408700	TraesCS2A01G408700	666025829	666026855	A0A341Q926	Uncharacterized protein
2A	haploblock	663637286	667011342	2A:664114222	9	17	TraesCS2A02G408800	TraesCS2A01G408800	666027214	666031416	W5ASB5	Uncharacterized protein
2A	haploblock	663637286	667011342	2A:664114222	9	17	TraesCS2A02G408900	TraesCS2A01G408900	666290360	666293076	A0A1D5TC18	Uncharacterized protein
2A	haploblock	663637286	667011342	2A:664114222	9	17	TraesCS2A02G409000	TraesCS2A01G409000	666319328	666319641	A0A1D5TC19	Uncharacterized protein
2A	haploblock	663637286	667011342	2A:664114222	9	17	TraesCS2A02G409100	TraesCS2A01G409100	666553865	666555942	W5AU84	Uncharacterized protein
2A	haploblock	663637286	667011342	2A:664114222	9	17	TraesCS2A02G409100	TraesCS2A01G409100	666553865	666555942	A0A341Q930	Uncharacterized protein
2A	haploblock	663637286	667011342	2A:664114222	9	17	TraesCS2A02G409200	TraesCS2A01G409200	666560076	666566566	A0A1D5T7Q1	Uncharacterized protein
2A	haploblock	663637286	667011342	2A:664114222	9	17	TraesCS2A02G409200	TraesCS2A01G409200	666560076	666566566	A0A1D5T7Q0	Uncharacterized protein
2A	haploblock	663637286	667011342	2A:664114222	9	17	TraesCS2A02G409300	TraesCS2A01G409300	666834699	666836282	A0A1D5TEC2	Uncharacterized protein
2A	haploblock	663637286	667011342	2A:664114222	9	17	TraesCS2A02G409400	TraesCS2A01G409400	667010727	667015774	A0A0B5KPK4	MYC-like regulatory protein (Myc1a) (Myc1b) (Ppb1a) (Ppb1b)
2A	haploblock	740044717	740238876	2A:740238876	2	6	TraesCS2A02G516300	TraesCS2A01G516300	740067383	740070985	W5AP11	Uncharacterized protein
2A	haploblock	740044717	740238876	2A:740238876	2	6	TraesCS2A02G516400	TraesCS2A01G516400	740073361	740074874	A0A1D6RK01	Uncharacterized protein
2A	haploblock	740044717	740238876	2A:740238876	2	6	TraesCS2A02G516500	TraesCS2A01G516500	740077233	740079118	A0A341QKI9	Uncharacterized protein
2A	haploblock	740044717	740238876	2A:740238876	2	6	TraesCS2A02G516600	TraesCS2A01G516600	740095105	740095517	A0A341QED6	Uncharacterized protein
2A	haploblock	740044717	740238876	2A:740238876	2	6	TraesCS2A02G516700	TraesCS2A01G516700	740117098	740118991	A0A341QBV2	Uncharacterized protein
2A	haploblock	740044717	740238876	2A:740238876	2	6	TraesCS2A02G516800	TraesCS2A01G516800	740141290	740143199	A0A341QCU4	Uncharacterized protein
2A	haploblock	764324892	766140146	2A:764324892	10	33	TraesCS2A02G564000	TraesCS2A01G564000	764321660	764326432	A0A1D5TDF5	Uncharacterized protein
2A	haploblock	764324892	766140146	2A:764324892	10	33	TraesCS2A02G564000	TraesCS2A01G564000	764321660	764326432	A0A1D5TDF6	Uncharacterized protein
2A	haploblock	764324892	766140146	2A:764324892	10	33	TraesCS2A02G564100	TraesCS2A01G564100	764494171	764494541	A0A341QDL1	Uncharacterized protein
2A	haploblock	764324892	766140146	2A:764324892	10	33	TraesCS2A02G564200	TraesCS2A01G564200	764657704	764675166	A0A341QEG7	Uncharacterized protein
2A	haploblock	764324892	766140146	2A:764324892	10	33	TraesCS2A02G564300	TraesCS2A01G564300	764677222	764679814	W5AWN8	Uncharacterized protein
2A	haploblock	764324892	766140146	2A:764324892	10	33	TraesCS2A02G564400	TraesCS2A01G564400	764685268	764686294	A0A1D5TBE4	Uncharacterized protein
2A	haploblock	764324892	766140146	2A:764324892	10	33	TraesCS2A02G564500	TraesCS2A01G564500	764723305	764725397	A0A341QG41	Uncharacterized protein
2A	haploblock	764324892	766140146	2A:764324892	10	33	TraesCS2A02G564600	TraesCS2A01G564600	764725511	764728499	A0A341QDL6	Uncharacterized protein
2A	haploblock	764324892	766140146	2A:764324892	10	33	TraesCS2A02G564700	-	764770327	764777742	-	-
2A	haploblock	764324892	766140146	2A:764324892	10	33	TraesCS2A02G564800	TraesCS2A01G564800	764783607	764792014	A0A1D5TFH8	Uncharacterized protein
2A	haploblock	764324892	766140146	2A:764324892	10	33	TraesCS2A02G564900	TraesCS2A01G564900	764819042	764821652	A0A1D5THT6	Uncharacterized protein
2A	haploblock	764324892	766140146	2A:764324892	10	33	TraesCS2A02G565000	TraesCS2A01G565000	764889678	764900377	A0A1D5T922	Uncharacterized protein
2A	haploblock	764324892	766140146	2A:764324892	10	33	TraesCS2A02G565100	TraesCS2A01G565100	764909901	764910287	A0A341QDM1	Uncharacterized protein
2A	haploblock	764324892	766140146	2A:764324892	10	33	TraesCS2A02G565200	TraesCS2A01G565200	764913456	764914153	A0A1D5T921	Uncharacterized protein
2A	haploblock	764324892	766140146	2A:764324892	10	33	TraesCS2A02G565300	TraesCS2A01G565300	764944840	764945102	A0A341QBT3	Uncharacterized protein
2A	haploblock	764324892	766140146	2A:764324892	10	33	TraesCS2A02G565400	TraesCS2A01G565400	765016095	765019284	W5AQH8	Uncharacterized protein
2A	haploblock	764324892	766140146	2A:764324892	10	33	TraesCS2A02G565500	TraesCS2A01G565500	765039002	765042292	W5AS65	Uncharacterized protein
2A	haploblock	764324892	766140146	2A:764324892	10	33	TraesCS2A02G565600	TraesCS2A01G565600	765052586	765056685	A0A1D5TCN5	Uncharacterized protein
2A	haploblock	764324892	766140146	2A:764324892	10	33	TraesCS2A02G565600	TraesCS2A01G565600	765052586	765056685	A0A341QDM9	Uncharacterized protein
2A	haploblock	764324892	766140146	2A:764324892	10	33	TraesCS2A02G565700	TraesCS2A01G565700	765138704	765141326	W5ASG0	Uncharacterized protein
2A	haploblock	764324892	766140146	2A:764324892	10	33	TraesCS2A02G565800	TraesCS2A01G565800	765168974	765176280	A0A1D5T964	Uncharacterized protein
2A	haploblock	764324892	766140146	2A:764324892	10	33	TraesCS2A02G565800	TraesCS2A01G565800	765168974	765176280	A0A341QDN3	Uncharacterized protein
2A	haploblock	764324892	766140146	2A:764324892	10	33	TraesCS2A02G565800	TraesCS2A01G565800	765168974	765176280	A0A1D5T963	Uncharacterized protein
2A	haploblock	764324892	766140146	2A:764324892	10	33	TraesCS2A02G565900	TraesCS2A01G565900	765277647	765279329	W5ASW9	Uncharacterized protein
2A	haploblock	764324892	766140146	2A:764324892	10	33	TraesCS2A02G566000	TraesCS2A01G566000	765373515	765375053	A0A341QBU4	Uncharacterized protein
2A	haploblock	764324892	766140146	2A:764324892	10	33	TraesCS2A02G566100	TraesCS2A01G566100	765392216	765394984	A0A341QM80	Uncharacterized protein
2A	haploblock	764324892	766140146	2A:764324892	10	33	TraesCS2A02G566200	TraesCS2A01G566200	765441095	765443545	W5AX06	Uncharacterized protein
2A	haploblock	764324892	766140146	2A:764324892	10	33	TraesCS2A02G566300	TraesCS2A01G566300	765514969	765518243	W5AWJ2	Uncharacterized protein
2A	haploblock	764324892	766140146	2A:764324892	10	33	TraesCS2A02G566400	TraesCS2A01G566400	765546560	765548303	A0A1D6RHZ3	Uncharacterized protein
2A	haploblock	764324892	766140146	2A:764324892	10	33	TraesCS2A02G566500	TraesCS2A01G566500	765663085	765665593	A0A341QBU9	Uncharacterized protein
2A	haploblock	764324892	766140146	2A:764324892	10	33	TraesCS2A02G566600	TraesCS2A01G566600	765701104	765710721	A0A341QM84	Uncharacterized protein
2A	haploblock	764324892	766140146	2A:764324892	10	33	TraesCS2A02G566700	TraesCS2A01G566700	765760973	765762877	A0A341QG66	Uncharacterized protein
2A	haploblock	764324892	766140146	2A:764324892	10	33	TraesCS2A02G566800	TraesCS2A01G566800	765826142	765827155	A0A1D5T9F8	Uncharacterized protein
2A	haploblock	764324892	766140146	2A:764324892	10	33	TraesCS2A02G566900	TraesCS2A01G566900	765850265	765850485	A0A341QEJ7	Uncharacterized protein
2A	haploblock	764324892	766140146	2A:764324892	10	33	TraesCS2A02G567000	TraesCS2A01G567000	765996629	766000769	A0A1D6RJ78	Uncharacterized protein
2A	haploblock	764324892	766140146	2A:764324892	10	33	TraesCS2A02G567100	TraesCS2A01G567100	766003105	766005457	A0A1D6RJ79	Uncharacterized protein
2A	haploblock	764324892	766140146	2A:764324892	10	33	TraesCS2A02G567200	TraesCS2A01G567200	766095938	766097386	A0A1D5TCU6	Uncharacterized protein
2A	haploblock	768097537	768562514	2A:768420387	5	14	TraesCS2A02G570800	TraesCS2A01G570800	768096786	768101759	W5AS19	Uncharacterized protein
2A	haploblock	768097537	768562514	2A:768420387	5	14	TraesCS2A02G570900	TraesCS2A01G570900	768120521	768123094	A0A341QEN3	Uncharacterized protein
2A	haploblock	768097537	768562514	2A:768420387	5	14	TraesCS2A02G571000	TraesCS2A01G571000	768193554	768204414	A0A341QBZ5	Uncharacterized protein
2A	haploblock	768097537	768562514	2A:768420387	5	14	TraesCS2A02G571100	TraesCS2A01G571100	768214166	768215343	A0A341QMH3	Uncharacterized protein
2A	haploblock	768097537	768562514	2A:768420387	5	14	TraesCS2A02G571200	TraesCS2A01G571200	768215493	768216301	A0A341QGA9	Uncharacterized protein
2A	haploblock	768097537	768562514	2A:768420387	5	14	TraesCS2A02G571300	TraesCS2A01G571300	768265705	768267120	A0A341QDT7	Uncharacterized protein
2A	haploblock	768097537	768562514	2A:768420387	5	14	TraesCS2A02G571400	TraesCS2A01G571400	768285730	768286016	A0A341QEN7	Uncharacterized protein
2A	haploblock	768097537	768562514	2A:768420387	5	14	TraesCS2A02G571500	TraesCS2A01G571500	768305512	768306879	A0A1D6RK35	Peroxidase (EC 1.11.1.7)
2A	haploblock	768097537	768562514	2A:768420387	5	14	TraesCS2A02G571600	TraesCS2A01G571600	768315280	768316588	A0A341QMH9	Uncharacterized protein
2A	haploblock	768097537	768562514	2A:768420387	5	14	TraesCS2A02G571700	TraesCS2A01G571700	768429274	768430604	A0A1D5T6G6	Peroxidase (EC 1.11.1.7)
2A	haploblock	768097537	768562514	2A:768420387	5	14	TraesCS2A02G571800	TraesCS2A01G571800	768466048	768469553	W5AW28	Uncharacterized protein
2A	haploblock	768097537	768562514	2A:768420387	5	14	TraesCS2A02G571900	TraesCS2A01G571900	768517640	768529222	A0A1D5T6G8	Uncharacterized protein
2A	haploblock	768097537	768562514	2A:768420387	5	14	TraesCS2A02G572000	TraesCS2A01G572000	768541321	768546773	W5AVS2	Uncharacterized protein
2A	haploblock	768097537	768562514	2A:768420387	5	14	TraesCS2A02G572100	TraesCS2A01G572100	768552786	768558129	A0A341QMI4	Uncharacterized protein
2B	haploblock	4475209	4522096	2B:4475209	2	3	TraesCS2B02G007000	TraesCS2B01G007000	4481803	4483613	W5BL26	Uncharacterized protein
2B	haploblock	4475209	4522096	2B:4475209	2	3	TraesCS2B02G007100	TraesCS2B01G007100	4493175	4494883	A0A1D5UCP3	Uncharacterized protein
2B	haploblock	4475209	4522096	2B:4475209	2	3	TraesCS2B02G007200	TraesCS2B01G007200	4502932	4515467	A0A1D5UCP4	Uncharacterized protein
2B	haploblock	4615391	4639565	2B:4638412	4	2	TraesCS2B02G007300	TraesCS2B01G007300	4622070	4625035	W5BQ66	Uncharacterized protein
2B	haploblock	4615391	4639565	2B:4638412	4	2	TraesCS2B02G007400	TraesCS2B01G007400	4633721	4638108	A0A341QH87	Uncharacterized protein
2B	haploblock	4615391	4639565	2B:4638412	4	2	TraesCS2B02G007400	TraesCS2B01G007400	4633721	4638108	A0A341QER7	Uncharacterized protein
2B	haploblock	4615391	4639565	2B:4638412	4	2	TraesCS2B02G007400	TraesCS2B01G007400	4633721	4638108	A0A1D5UEH7	Uncharacterized protein
2B	haploblock	44983849	45349379	2B:44983849	3	4	TraesCS2B02G080600	TraesCS2B01G080600	45029843	45032250	A0A341QHZ4	Uncharacterized protein
2B	haploblock	44983849	45349379	2B:44983849	3	4	TraesCS2B02G080600	TraesCS2B01G080600	45029843	45032250	A0A1D5UE70	Uncharacterized protein
2B	haploblock	44983849	45349379	2B:44983849	3	4	TraesCS2B02G080700	TraesCS2B01G080700	45037759	45042396	A0A341QFB3	Uncharacterized protein
2B	haploblock	44983849	45349379	2B:44983849	3	4	TraesCS2B02G080800	TraesCS2B01G080800	45133493	45134076	A0A341QQY1	Uncharacterized protein
2B	haploblock	44983849	45349379	2B:44983849	3	4	TraesCS2B02G080900	TraesCS2B01G080900	45134569	45136505	A0A1D5U8A8	Uncharacterized protein
2D	haploblock	35084672	35683268	2D:35084672	2	9	TraesCS2D02G081800	TraesCS2D01G081800	35229390	35231206	A0A1D5UYD3	Uncharacterized protein
2D	haploblock	35084672	35683268	2D:35084672	2	9	TraesCS2D02G081900	TraesCS2D01G081900	35240708	35242242	A0A341R709	Uncharacterized protein
2D	haploblock	35084672	35683268	2D:35084672	2	9	TraesCS2D02G082000	TraesCS2D01G082000	35259472	35263395	A0A1D5UYD6	Phosphoinositide phospholipase C (EC 3.1.4.11)
2D	haploblock	35084672	35683268	2D:35084672	2	9	TraesCS2D02G082100	TraesCS2D01G082100	35315023	35316430	A0A341R584	Uncharacterized protein
2D	haploblock	35084672	35683268	2D:35084672	2	9	TraesCS2D02G082200	TraesCS2D01G082200	35503152	35513317	A0A1D5UXH6	Uncharacterized protein
2D	haploblock	35084672	35683268	2D:35084672	2	9	TraesCS2D02G082200	TraesCS2D01G082200	35503152	35513317	A0A341RDC3	Uncharacterized protein
2D	haploblock	35084672	35683268	2D:35084672	2	9	TraesCS2D02G082200	TraesCS2D01G082200	35503152	35513317	A0A341R2X9	Uncharacterized protein
2D	haploblock	35084672	35683268	2D:35084672	2	9	TraesCS2D02G082300	TraesCS2D01G082300	35531772	35532770	A0A1D5UXH5	Uncharacterized protein
2D	haploblock	35084672	35683268	2D:35084672	2	9	TraesCS2D02G082400	TraesCS2D01G082400	35564299	35565379	W5C576	Uncharacterized protein
2D	haploblock	35084672	35683268	2D:35084672	2	9	TraesCS2D02G082500	TraesCS2D01G082500	35638996	35640065	A0A1D5V352	Uncharacterized protein
2D	haploblock	35084672	35683268	2D:35084672	2	9	TraesCS2D02G082600	TraesCS2D01G082600	35677725	35678711	W5C569	Uncharacterized protein
3A	haploblock	6777792	6893779	3A:6788503	5	1	TraesCS3A02G005500	TraesCS3A01G005500	6891943	6899514	A0A1D5VMI7	MLO-like protein
3A	haploblock	704041896	705148931	3A:704973519	14	8	TraesCS3A02G473200	TraesCS3A01G473200	704353638	704353948	A0A341S8U1	Uncharacterized protein
3A	haploblock	704041896	705148931	3A:704973519	14	8	TraesCS3A02G473300	-	704582971	704587659	-	-
3A	haploblock	704041896	705148931	3A:704973519	14	8	TraesCS3A02G473400	TraesCS3A01G473400	704611086	704611180	A0A341S5M2	Uncharacterized protein
3A	haploblock	704041896	705148931	3A:704973519	14	8	TraesCS3A02G473500	-	704684978	704688573	-	-
3A	haploblock	704041896	705148931	3A:704973519	14	8	TraesCS3A02G473600	TraesCS3A01G473600	704690759	704695832	A0A1D5VFF7	Two-component response regulator
3A	haploblock	704041896	705148931	3A:704973519	14	8	TraesCS3A02G473700	-	704766284	704769027	-	-
3A	haploblock	704041896	705148931	3A:704973519	14	8	TraesCS3A02G473800	TraesCS3A01G473800	704776821	704781544	A0A341S3R8	Uncharacterized protein
3A	haploblock	704041896	705148931	3A:704973519	14	8	TraesCS3A02G473900	TraesCS3A01G473900	704966227	704974766	A0A1D5VCQ6	Uncharacterized protein
3A	haploblock	704041896	705148931	3A:704973519	14	8	TraesCS3A02G473900	TraesCS3A01G473900	704966227	704974766	A0A1D5VCQ5	Uncharacterized protein
4A	SNP	379041624	379041624	4A:379041624	1	1	TraesCS4A02G164300	TraesCS4A01G164300	379016350	379045201	A0A341TP45	Uncharacterized protein
4A	haploblock	669920375	672693794	4A:672693794	13	23	TraesCS4A02G395200	TraesCS4A01G395200	669920037	669922720	A0A1D5WXF7	Uncharacterized protein
4A	haploblock	669920375	672693794	4A:672693794	13	23	TraesCS4A02G395300	TraesCS4A01G395300	669992361	669994899	A0A341TV54	Uncharacterized protein
4A	haploblock	669920375	672693794	4A:672693794	13	23	TraesCS4A02G395400	TraesCS4A01G395400	670146028	670148458	A0A341TSU2	Uncharacterized protein
4A	haploblock	669920375	672693794	4A:672693794	13	23	TraesCS4A02G395500	TraesCS4A01G395500	670215257	670216736	A0A1D5WXF8	E3 ubiquitin-protein ligase (EC 2.3.2.27)
4A	haploblock	669920375	672693794	4A:672693794	13	23	TraesCS4A02G395600	TraesCS4A01G395600	670327012	670327940	A0A341TX07	Uncharacterized protein
4A	haploblock	669920375	672693794	4A:672693794	13	23	TraesCS4A02G395700	TraesCS4A01G395700	670847718	670852497	A0A341TQ72	Uncharacterized protein
4A	haploblock	669920375	672693794	4A:672693794	13	23	TraesCS4A02G395800	TraesCS4A01G395800	670942191	670943932	A0A1D6DHZ7	Uncharacterized protein
4A	haploblock	669920375	672693794	4A:672693794	13	23	TraesCS4A02G395900	TraesCS4A01G395900	670947662	670948602	A0A1D6DHZ8	Uncharacterized protein
4A	haploblock	669920375	672693794	4A:672693794	13	23	TraesCS4A02G396000	TraesCS4A01G396000	670979027	670981832	A0A1D5X8K8	Uncharacterized protein
4A	haploblock	669920375	672693794	4A:672693794	13	23	TraesCS4A02G396100	TraesCS4A01G396100	670984455	670987203	A0A341TX12	Uncharacterized protein
4A	haploblock	669920375	672693794	4A:672693794	13	23	TraesCS4A02G396200	TraesCS4A01G396200	671522859	671527383	A0A1D5WXI4	Uncharacterized protein
4A	haploblock	669920375	672693794	4A:672693794	13	23	TraesCS4A02G396300	TraesCS4A01G396300	671596942	671602491	A0A1D5WXI3	Uncharacterized protein
4A	haploblock	669920375	672693794	4A:672693794	13	23	TraesCS4A02G396400	TraesCS4A01G396400	671639169	671643875	A0A1D5WXI0	Uncharacterized protein
4A	haploblock	669920375	672693794	4A:672693794	13	23	TraesCS4A02G396400	TraesCS4A01G396400	671639169	671643875	A0A341U2S7	Uncharacterized protein
4A	haploblock	669920375	672693794	4A:672693794	13	23	TraesCS4A02G396500	TraesCS4A01G396500	671642630	671647587	W5DR08	Uncharacterized protein
4A	haploblock	669920375	672693794	4A:672693794	13	23	TraesCS4A02G396500	TraesCS4A01G396500	671642630	671647587	A0A341TX17	Uncharacterized protein
4A	haploblock	669920375	672693794	4A:672693794	13	23	TraesCS4A02G396600	TraesCS4A01G396600	671649048	671651316	A0A1D5WXH5	Uncharacterized protein
4A	haploblock	669920375	672693794	4A:672693794	13	23	TraesCS4A02G396600	TraesCS4A01G396600	671649048	671651316	A0A1D5WXH4	Uncharacterized protein
4A	haploblock	669920375	672693794	4A:672693794	13	23	TraesCS4A02G396700	TraesCS4A01G396700	671924019	671926050	A0A341TX22	Uncharacterized protein
4A	haploblock	669920375	672693794	4A:672693794	13	23	TraesCS4A02G396700	TraesCS4A01G396700	671924019	671926050	A0A341U2T2	Uncharacterized protein
4A	haploblock	669920375	672693794	4A:672693794	13	23	TraesCS4A02G396800	TraesCS4A01G396800	671931931	671936153	A0A1D5X603	Uncharacterized protein
4A	haploblock	669920375	672693794	4A:672693794	13	23	TraesCS4A02G396800	TraesCS4A01G396800	671931931	671936153	A0A341TQ88	Uncharacterized protein
4A	haploblock	669920375	672693794	4A:672693794	13	23	TraesCS4A02G396900	TraesCS4A01G396900	671940419	671941074	A0A341TSW3	Uncharacterized protein
4A	haploblock	669920375	672693794	4A:672693794	13	23	TraesCS4A02G397000	TraesCS4A01G397000	671943700	671947082	W5DUZ0	Uncharacterized protein
4A	haploblock	669920375	672693794	4A:672693794	13	23	TraesCS4A02G397100	TraesCS4A01G397100	672318684	672320965	A0A341TX26	Uncharacterized protein
4A	haploblock	669920375	672693794	4A:672693794	13	23	TraesCS4A02G397200	TraesCS4A01G397200	672407829	672410593	A0A1D5SD13	Uncharacterized protein
4A	haploblock	669920375	672693794	4A:672693794	13	23	TraesCS4A02G397300	TraesCS4A01G397300	672517114	672518315	A0A341TV78	Uncharacterized protein
4A	haploblock	669920375	672693794	4A:672693794	13	23	TraesCS4A02G397400	TraesCS4A01G397400	672633074	672636744	A0A341TSW8	Uncharacterized protein
4D	haploblock	387959768	389572522	4D:389572522	2	15	TraesCS4D02G228500	TraesCS4D01G228500	388117090	388118648	W5EML8	Uncharacterized protein
4D	haploblock	387959768	389572522	4D:389572522	2	15	TraesCS4D02G228600	TraesCS4D01G228600	388120984	388124628	A0A1D5XX42	Uncharacterized protein
4D	haploblock	387959768	389572522	4D:389572522	2	15	TraesCS4D02G228600	TraesCS4D01G228600	388120984	388124628	A0A1D5XX45	Uncharacterized protein
4D	haploblock	387959768	389572522	4D:389572522	2	15	TraesCS4D02G228600	TraesCS4D01G228600	388120984	388124628	A0A1D5XX43	Uncharacterized protein
4D	haploblock	387959768	389572522	4D:389572522	2	15	TraesCS4D02G228600	TraesCS4D01G228600	388120984	388124628	W5EJQ5	Uncharacterized protein
4D	haploblock	387959768	389572522	4D:389572522	2	15	TraesCS4D02G228700	TraesCS4D01G228700	388125097	388134272	A0A1D5XX48	Uncharacterized protein
4D	haploblock	387959768	389572522	4D:389572522	2	15	TraesCS4D02G228700	TraesCS4D01G228700	388125097	388134272	A0A1D5XX46	Uncharacterized protein
4D	haploblock	387959768	389572522	4D:389572522	2	15	TraesCS4D02G228700	TraesCS4D01G228700	388125097	388134272	A0A341UWG9	Uncharacterized protein
4D	haploblock	387959768	389572522	4D:389572522	2	15	TraesCS4D02G228700	TraesCS4D01G228700	388125097	388134272	A0A341UJZ2	Uncharacterized protein
4D	haploblock	387959768	389572522	4D:389572522	2	15	TraesCS4D02G228800	TraesCS4D01G228800	388249633	388252410	A0A1D5XX16	Uncharacterized protein
4D	haploblock	387959768	389572522	4D:389572522	2	15	TraesCS4D02G228900	TraesCS4D01G228900	388757642	388762173	A0A1D5XVM7	Uncharacterized protein
4D	haploblock	387959768	389572522	4D:389572522	2	15	TraesCS4D02G229000	-	388821157	388825218	-	-
4D	haploblock	387959768	389572522	4D:389572522	2	15	TraesCS4D02G229100	TraesCS4D01G229100	388924736	388928689	A0A1D5Y4E6	Uncharacterized protein
4D	haploblock	387959768	389572522	4D:389572522	2	15	TraesCS4D02G229100	TraesCS4D01G229100	388924736	388928689	A0A341UK03	Uncharacterized protein
4D	haploblock	387959768	389572522	4D:389572522	2	15	TraesCS4D02G229100	TraesCS4D01G229100	388924736	388928689	A0A341ULS8	Uncharacterized protein
4D	haploblock	387959768	389572522	4D:389572522	2	15	TraesCS4D02G229100	TraesCS4D01G229100	388924736	388928689	A0A1D5Y4E4	Uncharacterized protein
4D	haploblock	387959768	389572522	4D:389572522	2	15	TraesCS4D02G229200	TraesCS4D01G229200	388928562	388931857	A0A1D5Y4E0	Uncharacterized protein
4D	haploblock	387959768	389572522	4D:389572522	2	15	TraesCS4D02G229200	TraesCS4D01G229200	388928562	388931857	A0A1D5Y4E1	Uncharacterized protein
4D	haploblock	387959768	389572522	4D:389572522	2	15	TraesCS4D02G229300	TraesCS4D01G229300	388951923	388953803	W5EH10	Uncharacterized protein
4D	haploblock	387959768	389572522	4D:389572522	2	15	TraesCS4D02G229400	TraesCS4D01G229400	389225361	389231085	A0A1D5Y3I6	Uncharacterized protein
4D	haploblock	387959768	389572522	4D:389572522	2	15	TraesCS4D02G229400	TraesCS4D01G229400	389225361	389231085	A0A341UK09	Uncharacterized protein
4D	haploblock	387959768	389572522	4D:389572522	2	15	TraesCS4D02G229500	TraesCS4D01G229500	389452371	389452666	A0A341UWI5	Uncharacterized protein
4D	haploblock	387959768	389572522	4D:389572522	2	15	TraesCS4D02G229600	TraesCS4D01G229600	389453911	389454287	A0A341ULT8	Uncharacterized protein
4D	haploblock	387959768	389572522	4D:389572522	2	15	TraesCS4D02G229700	TraesCS4D01G229700	389480095	389483684	A0A341U1R0	Uncharacterized protein
4D	haploblock	387959768	389572522	4D:389572522	2	15	TraesCS4D02G229900	TraesCS4D01G229900	389494785	389496529	A0A341UK14	Uncharacterized protein
4D	haploblock	387959768	389572522	4D:389572522	2	15	TraesCS4D02G230000	TraesCS4D01G230000	389572210	389575971	A0A1D5Y0P8	Translocase of chloroplast (EC 3.6.5.-)
5B	haploblock	393844356	396585298	5B:396479359	6	23	TraesCS5B02G219700	TraesCS5B01G219700	393843315	393845520	A0A0C4BJT2	Uncharacterized protein
5B	haploblock	393844356	396585298	5B:396479359	6	23	TraesCS5B02G219800	TraesCS5B01G219800	394012926	394018786	W5FFB4	Uncharacterized protein
5B	haploblock	393844356	396585298	5B:396479359	6	23	TraesCS5B02G219800	TraesCS5B01G219800	394012926	394018786	A0A1D5Z1F4	Uncharacterized protein
5B	haploblock	393844356	396585298	5B:396479359	6	23	TraesCS5B02G219800	TraesCS5B01G219800	394012926	394018786	A0A341VGS9	Uncharacterized protein
5B	haploblock	393844356	396585298	5B:396479359	6	23	TraesCS5B02G219900	TraesCS5B01G219900	394017441	394025155	A0A1D5Z1F3	Uncharacterized protein
5B	haploblock	393844356	396585298	5B:396479359	6	23	TraesCS5B02G220000	TraesCS5B01G220000	394266418	394267595	A0A1D5ZD18	S-adenosylmethionine decarboxylase proenzyme (EC 4.1.1.50)
5B	haploblock	393844356	396585298	5B:396479359	6	23	TraesCS5B02G220100	TraesCS5B01G220100	394571519	394572401	A0A341VD22	Uncharacterized protein
5B	haploblock	393844356	396585298	5B:396479359	6	23	TraesCS5B02G220200	TraesCS5B01G220200	394580149	394581050	A0A341VFG8	Uncharacterized protein
5B	haploblock	393844356	396585298	5B:396479359	6	23	TraesCS5B02G220300	TraesCS5B01G220300	394626793	394628152	A0A341VGT5	Uncharacterized protein
5B	haploblock	393844356	396585298	5B:396479359	6	23	TraesCS5B02G220400	TraesCS5B01G220400	394743474	394748109	A0A1D6S2N3	Uncharacterized protein
5B	haploblock	393844356	396585298	5B:396479359	6	23	TraesCS5B02G220400	TraesCS5B01G220400	394743474	394748109	A0A341VVM8	Uncharacterized protein
5B	haploblock	393844356	396585298	5B:396479359	6	23	TraesCS5B02G220500	TraesCS5B01G220500	394754190	394758795	A0A1D6S2N4	Uncharacterized protein
5B	haploblock	393844356	396585298	5B:396479359	6	23	TraesCS5B02G220600	TraesCS5B01G220600	394969063	394978398	A0A1D5Z2J1	Uncharacterized protein
5B	haploblock	393844356	396585298	5B:396479359	6	23	TraesCS5B02G220700	TraesCS5B01G220700	394981848	394984352	A0A1D5Z2J2	Uncharacterized protein
5B	haploblock	393844356	396585298	5B:396479359	6	23	TraesCS5B02G220800	TraesCS5B01G220800	395613596	395619196	W5FI85	Uncharacterized protein
5B	haploblock	393844356	396585298	5B:396479359	6	23	TraesCS5B02G220900	-	395632173	395635473	-	-
5B	haploblock	393844356	396585298	5B:396479359	6	23	TraesCS5B02G221000	TraesCS5B01G221000	395676111	395676764	A0A1D5Z3B1	Uncharacterized protein
5B	haploblock	393844356	396585298	5B:396479359	6	23	TraesCS5B02G221100	TraesCS5B01G221100	395680422	395684098	W5F924	Uncharacterized protein
5B	haploblock	393844356	396585298	5B:396479359	6	23	TraesCS5B02G221200	TraesCS5B01G221200	395708408	395709683	A0A341VGU6	Uncharacterized protein
5B	haploblock	393844356	396585298	5B:396479359	6	23	TraesCS5B02G221400	TraesCS5B01G221400	395915399	395921123	W5F7V0	Uncharacterized protein
5B	haploblock	393844356	396585298	5B:396479359	6	23	TraesCS5B02G221400	TraesCS5B01G221400	395915399	395921123	A0A341VD40	Uncharacterized protein
5B	haploblock	393844356	396585298	5B:396479359	6	23	TraesCS5B02G221300	TraesCS5B01G221300	395916564	395916802	A0A341VVP1	Uncharacterized protein
5B	haploblock	393844356	396585298	5B:396479359	6	23	TraesCS5B02G221600	TraesCS5B01G221600	395921496	395925997	A0A341VVP8	Uncharacterized protein
5B	haploblock	393844356	396585298	5B:396479359	6	23	TraesCS5B02G221600	TraesCS5B01G221600	395921496	395925997	A0A341VD44	Uncharacterized protein
5B	haploblock	393844356	396585298	5B:396479359	6	23	TraesCS5B02G221600	TraesCS5B01G221600	395921496	395925997	A0A341VGV1	Uncharacterized protein
5B	haploblock	393844356	396585298	5B:396479359	6	23	TraesCS5B02G221600	TraesCS5B01G221600	395921496	395925997	A0A341VLT6	Uncharacterized protein
5B	haploblock	393844356	396585298	5B:396479359	6	23	TraesCS5B02G221500	TraesCS5B01G221500	395921696	395922950	A0A341VFI3	Uncharacterized protein
5B	haploblock	393844356	396585298	5B:396479359	6	23	TraesCS5B02G221700	TraesCS5B01G221700	396160287	396164631	W5FHP7	Uncharacterized protein
5B	haploblock	393844356	396585298	5B:396479359	6	23	TraesCS5B02G221800	TraesCS5B01G221800	396432148	396434565	A0A341VGV5	Uncharacterized protein
5B	haploblock	393844356	396585298	5B:396479359	6	23	TraesCS5B02G221800	TraesCS5B01G221800	396432148	396434565	A0A1D5ZCI7	Uncharacterized protein
5B	haploblock	393844356	396585298	5B:396479359	6	23	TraesCS5B02G221800	TraesCS5B01G221800	396432148	396434565	A0A1D5ZCI8	Uncharacterized protein
5B	haploblock	393844356	396585298	5B:396479359	6	23	TraesCS5B02G221900	TraesCS5B01G221900	396491124	396491431	A0A341VD48	Uncharacterized protein
5B	haploblock	617649358	621259757	5B:617822981	20	31	TraesCS5B02G445800	TraesCS5B01G445800	617663693	617665059	A0A341VNQ9	Uncharacterized protein
5B	haploblock	617649358	621259757	5B:617822981	20	31	TraesCS5B02G445900	TraesCS5B01G445900	617683796	617687445	W5FIY1	Uncharacterized protein
5B	haploblock	617649358	621259757	5B:617822981	20	31	TraesCS5B02G446000	TraesCS5B01G446000	617704954	617710181	A0A341VM81	Uncharacterized protein
5B	haploblock	617649358	621259757	5B:617822981	20	31	TraesCS5B02G446000	TraesCS5B01G446000	617704954	617710181	A0A341VVA4	Uncharacterized protein
5B	haploblock	617649358	621259757	5B:617822981	20	31	TraesCS5B02G446000	TraesCS5B01G446000	617704954	617710181	A0A1D5YXI1	Uncharacterized protein
5B	haploblock	617649358	621259757	5B:617822981	20	31	TraesCS5B02G446100	TraesCS5B01G446100	617711124	617712472	W5FCM4	Auxin-responsive protein
5B	haploblock	617649358	621259757	5B:617822981	20	31	TraesCS5B02G446200	TraesCS5B01G446200	617814165	617817467	A0A341W3C4	Uncharacterized protein
5B	haploblock	617649358	621259757	5B:617822981	20	31	TraesCS5B02G446300	TraesCS5B01G446300	617819445	617824895	A0A341VL81	Uncharacterized protein
5B	haploblock	617649358	621259757	5B:617822981	20	31	TraesCS5B02G446300	TraesCS5B01G446300	617819445	617824895	A0A341VVA9	Uncharacterized protein
5B	haploblock	617649358	621259757	5B:617822981	20	31	TraesCS5B02G446400	TraesCS5B01G446400	617825109	617832090	W5FCK6	Uncharacterized protein
5B	haploblock	617649358	621259757	5B:617822981	20	31	TraesCS5B02G446500	TraesCS5B01G446500	617832543	617836284	A0A341VNR9	Uncharacterized protein
5B	haploblock	617649358	621259757	5B:617822981	20	31	TraesCS5B02G446600	TraesCS5B01G446600	618120330	618124824	A0A1D6DAK0	Eukaryotic translation initiation factor 3 subunit B (eIF3b) (eIF-3-eta) (eIF3 p110)
5B	haploblock	617649358	621259757	5B:617822981	20	31	TraesCS5B02G446700	TraesCS5B01G446700	618125382	618126091	A0A341VVB4	Uncharacterized protein
5B	haploblock	617649358	621259757	5B:617822981	20	31	TraesCS5B02G446800	TraesCS5B01G446800	618126816	618149600	A0A341VL87	Uncharacterized protein
5B	haploblock	617649358	621259757	5B:617822981	20	31	TraesCS5B02G446900	TraesCS5B01G446900	618157905	618184160	A0A341VM90	Uncharacterized protein
5B	haploblock	617649358	621259757	5B:617822981	20	31	TraesCS5B02G447000	TraesCS5B01G447000	618196050	618208956	A0A1D6DAJ4	Uncharacterized protein
5B	haploblock	617649358	621259757	5B:617822981	20	31	TraesCS5B02G447100	TraesCS5B01G447100	618253807	618267643	A0A1D6S3M1	Uncharacterized protein
5B	haploblock	617649358	621259757	5B:617822981	20	31	TraesCS5B02G447200	TraesCS5B01G447200	618272168	618280731	W5FB17	Uncharacterized protein
5B	haploblock	617649358	621259757	5B:617822981	20	31	TraesCS5B02G447300	TraesCS5B01G447300	618282283	618287099	A0A341VL93	Uncharacterized protein
5B	haploblock	617649358	621259757	5B:617822981	20	31	TraesCS5B02G447400	TraesCS5B01G447400	618468664	618470018	A0A341VM95	Uncharacterized protein
5B	haploblock	617649358	621259757	5B:617822981	20	31	TraesCS5B02G447500	TraesCS5B01G447500	618468853	618470039	A0A1D5ZAM4	Uncharacterized protein
5B	haploblock	617649358	621259757	5B:617822981	20	31	TraesCS5B02G447600	TraesCS5B01G447600	618470172	618474409	A0A341VVC6	Uncharacterized protein
5B	haploblock	617649358	621259757	5B:617822981	20	31	TraesCS5B02G447600	TraesCS5B01G447600	618470172	618474409	A0A1D5ZAM5	Uncharacterized protein
5B	haploblock	617649358	621259757	5B:617822981	20	31	TraesCS5B02G447700	TraesCS5B01G447700	618475641	618476734	A0A341VL99	Uncharacterized protein
5B	haploblock	617649358	621259757	5B:617822981	20	31	TraesCS5B02G447800	TraesCS5B01G447800	619845785	619854009	A0A341VNT4	Uncharacterized protein
5B	haploblock	617649358	621259757	5B:617822981	20	31	TraesCS5B02G447800	TraesCS5B01G447800	619845785	619854009	A0A1D5Z514	DNA (cytosine-5)-methyltransferase (EC 2.1.1.37)
5B	haploblock	617649358	621259757	5B:617822981	20	31	TraesCS5B02G447900	TraesCS5B01G447900	619854432	619855547	A0A1D5Z512	PRA1 family protein
5B	haploblock	617649358	621259757	5B:617822981	20	31	TraesCS5B02G448000	TraesCS5B01G448000	619926179	619927524	W5FBB2	Expansin
5B	haploblock	617649358	621259757	5B:617822981	20	31	TraesCS5B02G448100	TraesCS5B01G448100	620018195	620021082	W5FBD5	Uncharacterized protein
5B	haploblock	617649358	621259757	5B:617822981	20	31	TraesCS5B02G448200	TraesCS5B01G448200	620306874	620308190	A0A1D5ZB55	Uncharacterized protein
5B	haploblock	617649358	621259757	5B:617822981	20	31	TraesCS5B02G448200	TraesCS5B01G448200	620306874	620308190	A0A341VMA3	Uncharacterized protein
5B	haploblock	617649358	621259757	5B:617822981	20	31	TraesCS5B02G448300	TraesCS5B01G448300	620582668	620583592	A0A1D5ZB03	Uncharacterized protein
5B	haploblock	617649358	621259757	5B:617822981	20	31	TraesCS5B02G448400	TraesCS5B01G448400	620669350	620670561	A0A1D5Z4G9	Uncharacterized protein
5B	haploblock	617649358	621259757	5B:617822981	20	31	TraesCS5B02G448500	TraesCS5B01G448500	620826343	620827569	Q9SWU2	Histone H1 WH1A.2
5B	haploblock	617649358	621259757	5B:617822981	20	31	TraesCS5B02G448600	TraesCS5B01G448600	621230580	621231946	A0A341VMA7	Uncharacterized protein
5B	haploblock	617649358	621259757	5B:617822981	20	31	TraesCS5B02G448700	TraesCS5B01G448700	621237122	621238278	A0A1D5YZL4	Uncharacterized protein
5B	haploblock	617649358	621259757	5B:617822981	20	31	TraesCS5B02G448800	TraesCS5B01G448800	621259659	621261713	W5FF62	Uncharacterized protein
6A	haploblock	72484778	73094815	6A:72549494	6	5	TraesCS6A02G103500	TraesCS6A01G103500	72480333	72485547	A0A341WV13	Uncharacterized protein
6A	haploblock	72484778	73094815	6A:72549494	6	5	TraesCS6A02G103600	TraesCS6A01G103600	72872006	72873692	A0A341WPP9	Uncharacterized protein
6A	haploblock	72484778	73094815	6A:72549494	6	5	TraesCS6A02G103700	TraesCS6A01G103700	72973314	72975820	A0A1D6AJD6	Uncharacterized protein
6A	haploblock	72484778	73094815	6A:72549494	6	5	TraesCS6A02G103800	TraesCS6A01G103800	73063582	73064918	A0A1D6AIT8	Uncharacterized protein
6A	haploblock	72484778	73094815	6A:72549494	6	5	TraesCS6A02G103900	TraesCS6A01G103900	73068425	73070023	A0A341WGQ2	Uncharacterized protein
6A	haploblock	72484778	73094815	6A:72549494	6	5	TraesCS6A02G103900	TraesCS6A01G103900	73068425	73070023	A0A341WV18	Uncharacterized protein
6A	haploblock	448505664	452372111	6A:449693253	7	21	TraesCS6A02G239000	TraesCS6A01G239000	448650676	448651220	A0A1D6AC92	Uncharacterized protein
6A	haploblock	448505664	452372111	6A:449693253	7	21	TraesCS6A02G239100	TraesCS6A01G239100	448659377	448664754	A0A1D6AC90	Kinesin-like protein
6A	haploblock	448505664	452372111	6A:449693253	7	21	TraesCS6A02G239100	TraesCS6A01G239100	448659377	448664754	A0A341WZW1	Uncharacterized protein
6A	haploblock	448505664	452372111	6A:449693253	7	21	TraesCS6A02G239100	TraesCS6A01G239100	448659377	448664754	A0A341WJI0	Uncharacterized protein
6A	haploblock	448505664	452372111	6A:449693253	7	21	TraesCS6A02G239200	TraesCS6A01G239200	449180747	449182780	W5G6R7	Uncharacterized protein
6A	haploblock	448505664	452372111	6A:449693253	7	21	TraesCS6A02G239300	TraesCS6A01G239300	449584188	449585880	A0A341WLC9	Uncharacterized protein
6A	haploblock	448505664	452372111	6A:449693253	7	21	TraesCS6A02G239400	TraesCS6A01G239400	449638327	449640744	W5G681	Uncharacterized protein
6A	haploblock	448505664	452372111	6A:449693253	7	21	TraesCS6A02G239500	TraesCS6A01G239500	449667150	449669368	A0A341WJI5	Uncharacterized protein
6A	haploblock	448505664	452372111	6A:449693253	7	21	TraesCS6A02G239500	TraesCS6A01G239500	449667150	449669368	A0A341WUD2	Uncharacterized protein
6A	haploblock	448505664	452372111	6A:449693253	7	21	TraesCS6A02G239500	TraesCS6A01G239500	449667150	449669368	A0A341WH98	Uncharacterized protein
6A	haploblock	448505664	452372111	6A:449693253	7	21	TraesCS6A02G239600	TraesCS6A01G239600	449692239	449698877	A0A341WUD5	Uncharacterized protein
6A	haploblock	448505664	452372111	6A:449693253	7	21	TraesCS6A02G239600	TraesCS6A01G239600	449692239	449698877	A0A1D6A895	Aldehyde dehydrogenase
6A	haploblock	448505664	452372111	6A:449693253	7	21	TraesCS6A02G239600	TraesCS6A01G239600	449692239	449698877	A0A1D6A896	Aldehyde dehydrogenase
6A	haploblock	448505664	452372111	6A:449693253	7	21	TraesCS6A02G239700	TraesCS6A01G239700	449935222	449935587	A0A341WJJ2	Uncharacterized protein
6A	haploblock	448505664	452372111	6A:449693253	7	21	TraesCS6A02G239800	TraesCS6A01G239800	449963708	449965227	A0A341WHA0	Uncharacterized protein
6A	haploblock	448505664	452372111	6A:449693253	7	21	TraesCS6A02G239900	TraesCS6A01G239900	449963783	449965074	A0A1D6ACI4	Uncharacterized protein
6A	haploblock	448505664	452372111	6A:449693253	7	21	TraesCS6A02G240000	TraesCS6A01G240000	450089383	450095360	A0A341WZX2	Uncharacterized protein
6A	haploblock	448505664	452372111	6A:449693253	7	21	TraesCS6A02G240100	TraesCS6A01G240100	450106975	450108574	A0A1D6S7V6	Uncharacterized protein
6A	haploblock	448505664	452372111	6A:449693253	7	21	TraesCS6A02G240200	TraesCS6A01G240200	450464092	450467412	A0A1D6S769	Uncharacterized protein
6A	haploblock	448505664	452372111	6A:449693253	7	21	TraesCS6A02G240200	TraesCS6A01G240200	450464092	450467412	A0A341WHA7	Uncharacterized protein
6A	haploblock	448505664	452372111	6A:449693253	7	21	TraesCS6A02G240300	TraesCS6A01G240300	450683249	450683655	A0A341WLE2	Uncharacterized protein
6A	haploblock	448505664	452372111	6A:449693253	7	21	TraesCS6A02G240400	TraesCS6A01G240400	451659873	451662196	A0A1D6A5A3	Uncharacterized protein
6A	haploblock	448505664	452372111	6A:449693253	7	21	TraesCS6A02G240500	TraesCS6A01G240500	451663193	451669168	A0A341WUE4	Uncharacterized protein
6A	haploblock	448505664	452372111	6A:449693253	7	21	TraesCS6A02G240500	TraesCS6A01G240500	451663193	451669168	A0A341WHB1	Uncharacterized protein
6A	haploblock	448505664	452372111	6A:449693253	7	21	TraesCS6A02G240500	TraesCS6A01G240500	451663193	451669168	A0A341WJK2	Uncharacterized protein
6A	haploblock	448505664	452372111	6A:449693253	7	21	TraesCS6A02G240600	TraesCS6A01G240600	451980228	451987318	A0A1D6S7F6	Uncharacterized protein
6A	haploblock	448505664	452372111	6A:449693253	7	21	TraesCS6A02G240700	TraesCS6A01G240700	451988300	451989276	W5G8Q9	Uncharacterized protein
6A	haploblock	448505664	452372111	6A:449693253	7	21	TraesCS6A02G240800	TraesCS6A01G240800	452097170	452099442	A0A341WUE9	Uncharacterized protein
6A	haploblock	448505664	452372111	6A:449693253	7	21	TraesCS6A02G240900	TraesCS6A01G240900	452264024	452267427	W5GAW8	Uncharacterized protein
6A	haploblock	448505664	452372111	6A:449693253	7	21	TraesCS6A02G241000	TraesCS6A01G241000	452276716	452280082	A0A1D6A742	Uncharacterized protein
6A	haploblock	461434462	466270386	6A:466270386	3	31	TraesCS6A02G248700	TraesCS6A01G248700	461644878	461646174	A0A341WUN5	Uncharacterized protein
6A	haploblock	461434462	466270386	6A:466270386	3	31	TraesCS6A02G248800	TraesCS6A01G248800	461832116	461834273	A0A1D6AD17	Uncharacterized protein
6A	haploblock	461434462	466270386	6A:466270386	3	31	TraesCS6A02G248900	TraesCS6A01G248900	461836400	461839472	A0A341WHM2	Uncharacterized protein
6A	haploblock	461434462	466270386	6A:466270386	3	31	TraesCS6A02G249000	TraesCS6A01G249000	461948765	461949275	A0A341WLQ1	Uncharacterized protein
6A	haploblock	461434462	466270386	6A:466270386	3	31	TraesCS6A02G249100	TraesCS6A01G249100	461972252	461973759	W5G8R3	Sulfotransferase (EC 2.8.2.-)
6A	haploblock	461434462	466270386	6A:466270386	3	31	TraesCS6A02G249200	TraesCS6A01G249200	461986095	461987888	W5G5L4	Uncharacterized protein
6A	haploblock	461434462	466270386	6A:466270386	3	31	TraesCS6A02G249300	TraesCS6A01G249300	462225748	462227400	W5G8X8	Uncharacterized protein
6A	haploblock	461434462	466270386	6A:466270386	3	31	TraesCS6A02G249400	TraesCS6A01G249400	462253618	462255196	A0A341WHM5	Uncharacterized protein
6A	haploblock	461434462	466270386	6A:466270386	3	31	TraesCS6A02G249400	TraesCS6A01G249400	462253618	462255196	W5G584	Uncharacterized protein
6A	haploblock	461434462	466270386	6A:466270386	3	31	TraesCS6A02G249500	TraesCS6A01G249500	462593818	462594185	A0A341X067	Uncharacterized protein
6A	haploblock	461434462	466270386	6A:466270386	3	31	TraesCS6A02G249600	TraesCS6A01G249600	462846520	462847166	A0A341WUP3	Uncharacterized protein
6A	haploblock	461434462	466270386	6A:466270386	3	31	TraesCS6A02G249700	TraesCS6A01G249700	463164416	463165984	A0A1D6A7X1	Uncharacterized protein
6A	haploblock	461434462	466270386	6A:466270386	3	31	TraesCS6A02G249800	TraesCS6A01G249800	463520405	463526828	A0A1D6DLB2	Uncharacterized protein
6A	haploblock	461434462	466270386	6A:466270386	3	31	TraesCS6A02G249900	TraesCS6A01G249900	463528260	463530604	A0A341WLQ9	Uncharacterized protein
6A	haploblock	461434462	466270386	6A:466270386	3	31	TraesCS6A02G250000	TraesCS6A01G250000	463540174	463540531	A0A1D6A8V6	Uncharacterized protein
6A	haploblock	461434462	466270386	6A:466270386	3	31	TraesCS6A02G250100	TraesCS6A01G250100	464249660	464250614	W5G9P9	Uncharacterized protein
6A	haploblock	461434462	466270386	6A:466270386	3	31	TraesCS6A02G250200	TraesCS6A01G250200	464513025	464517095	A0A1D6AAV2	Uncharacterized protein
6A	haploblock	461434462	466270386	6A:466270386	3	31	TraesCS6A02G250300	TraesCS6A01G250300	464537828	464539145	W5G5H0	Uncharacterized protein
6A	haploblock	461434462	466270386	6A:466270386	3	31	TraesCS6A02G250400	TraesCS6A01G250400	464619675	464621398	A0A1D6AD90	Uncharacterized protein
6A	haploblock	461434462	466270386	6A:466270386	3	31	TraesCS6A02G250500	TraesCS6A01G250500	464687054	464692930	A0A341WUQ1	Uncharacterized protein
6A	haploblock	461434462	466270386	6A:466270386	3	31	TraesCS6A02G250500	TraesCS6A01G250500	464687054	464692930	A0A1D6ACB1	Uncharacterized protein
6A	haploblock	461434462	466270386	6A:466270386	3	31	TraesCS6A02G250600	TraesCS6A01G250600	464689946	464690964	A0A341WK42	Uncharacterized protein
6A	haploblock	461434462	466270386	6A:466270386	3	31	TraesCS6A02G250700	TraesCS6A01G250700	465213253	465213506	A0A341WHN9	Uncharacterized protein
6A	haploblock	461434462	466270386	6A:466270386	3	31	TraesCS6A02G250800	TraesCS6A01G250800	465226527	465230867	W5G9P1	Uncharacterized protein
6A	haploblock	461434462	466270386	6A:466270386	3	31	TraesCS6A02G250900	TraesCS6A01G250900	465231624	465232659	A0A1D6A9E5	Uncharacterized protein
6A	haploblock	461434462	466270386	6A:466270386	3	31	TraesCS6A02G251000	TraesCS6A01G251000	465316436	465317444	A0A1D6AA42	Uncharacterized protein
6A	haploblock	461434462	466270386	6A:466270386	3	31	TraesCS6A02G251100	TraesCS6A01G251100	465389654	465390330	A0A1D6A7I3	Uncharacterized protein
6A	haploblock	461434462	466270386	6A:466270386	3	31	TraesCS6A02G251200	TraesCS6A01G251200	465605229	465617495	W5G4Y2	E3 ubiquitin protein ligase (EC 2.3.2.27)
6A	haploblock	461434462	466270386	6A:466270386	3	31	TraesCS6A02G251200	TraesCS6A01G251200	465605229	465617495	A0A341WHP4	Uncharacterized protein
6A	haploblock	461434462	466270386	6A:466270386	3	31	TraesCS6A02G251300	TraesCS6A01G251300	465934100	465934287	A0A341X079	Uncharacterized protein
6A	haploblock	461434462	466270386	6A:466270386	3	31	TraesCS6A02G251400	TraesCS6A01G251400	465934565	465937792	A0A341WUR1	Uncharacterized protein
6A	haploblock	461434462	466270386	6A:466270386	3	31	TraesCS6A02G251500	TraesCS6A01G251500	466088374	466088828	A0A1D6AA34	Uncharacterized protein
6A	haploblock	461434462	466270386	6A:466270386	3	31	TraesCS6A02G251600	TraesCS6A01G251600	466090817	466091961	A0A1D6AA33	Uncharacterized protein
6A	haploblock	461434462	466270386	6A:466270386	3	31	TraesCS6A02G251800	TraesCS6A01G251800	466098804	466099514	A0A341X084	Uncharacterized protein
6A	haploblock	542199112	542256574	6A:542256574	2	3	TraesCS6A02G307600	TraesCS6A01G307600	542198831	542199352	A0A341WNS5	Uncharacterized protein
6A	haploblock	542199112	542256574	6A:542256574	2	3	TraesCS6A02G307700	TraesCS6A01G307700	542231849	542234694	A0A1D6DAP2	Uncharacterized protein
6A	haploblock	542199112	542256574	6A:542256574	2	3	TraesCS6A02G307800	TraesCS6A01G307800	542254564	542259406	W5G9H4	Uncharacterized protein
6A	haploblock	614165151	614448378	6A:614373502	6	4	TraesCS6A02G412700	-	614161796	614165753	-	-
6A	haploblock	614165151	614448378	6A:614373502	6	4	TraesCS6A02G412800	TraesCS6A01G412800	614381485	614383233	A0A1D6A569	Uncharacterized protein
6A	haploblock	614165151	614448378	6A:614373502	6	4	TraesCS6A02G412900	TraesCS6A01G412900	614442107	614446073	W5G882	Uncharacterized protein
6A	haploblock	614165151	614448378	6A:614373502	6	4	TraesCS6A02G413000	TraesCS6A01G413000	614448095	614448336	A0A341WR10	Uncharacterized protein
6A	haploblock	617218424	617591341	6A:617591341	10	5	TraesCS6A02G420500	TraesCS6A01G420500	617221894	617222441	A0A341WSJ7	Uncharacterized protein
6A	haploblock	617218424	617591341	6A:617591341	10	5	TraesCS6A02G420600	TraesCS6A01G420600	617246463	617251052	A0A1D6S7S0	Uncharacterized protein
6A	haploblock	617218424	617591341	6A:617591341	10	5	TraesCS6A02G420700	TraesCS6A01G420700	617318237	617323585	A0A341X0R5	Uncharacterized protein
6A	haploblock	617218424	617591341	6A:617591341	10	5	TraesCS6A02G420800	TraesCS6A01G420800	617341223	617345333	A0A1D6A9Z4	Uncharacterized protein
6A	haploblock	617218424	617591341	6A:617591341	10	5	TraesCS6A02G420900	TraesCS6A01G420900	617551301	617559654	A0A341WNZ9	Uncharacterized protein
6B	haploblock	12226951	12668423	6B:12668423	2	8	TraesCS6B02G020200	TraesCS6B01G020200	12591135	12591499	A0A341X6U8	Uncharacterized protein
6B	haploblock	12226951	12668423	6B:12668423	2	8	TraesCS6B02G020300	TraesCS6B01G020300	12592826	12599653	A0A1D6AW14	Uncharacterized protein
6B	haploblock	12226951	12668423	6B:12668423	2	8	TraesCS6B02G020300	TraesCS6B01G020300	12592826	12599653	A0A1D6AW16	Uncharacterized protein
6B	haploblock	12226951	12668423	6B:12668423	2	8	TraesCS6B02G020400	TraesCS6B01G020400	12631430	12634346	A0A1D6AW17	Uncharacterized protein
6B	haploblock	12226951	12668423	6B:12668423	2	8	TraesCS6B02G020500	TraesCS6B01G020500	12641160	12643123	A0A341WT99	Uncharacterized protein
6B	haploblock	12226951	12668423	6B:12668423	2	8	TraesCS6B02G020600	TraesCS6B01G020600	12645712	12647206	A0A1D6AW18	Uncharacterized protein
6B	haploblock	12226951	12668423	6B:12668423	2	8	TraesCS6B02G020700	-	12653308	12656688	-	-
6B	haploblock	12226951	12668423	6B:12668423	2	8	TraesCS6B02G020800	TraesCS6B01G020800	12659392	12663320	A0A1D6AW21	Uncharacterized protein
6B	haploblock	12226951	12668423	6B:12668423	2	8	TraesCS6B02G020800	TraesCS6B01G020800	12659392	12663320	A0A341WPP8	Uncharacterized protein
6B	haploblock	12226951	12668423	6B:12668423	2	8	TraesCS6B02G020900	TraesCS6B01G020900	12666215	12673718	A0A1D6AW22	Uncharacterized protein
6B	haploblock	12226951	12668423	6B:12668423	2	8	TraesCS6B02G020900	TraesCS6B01G020900	12666215	12673718	A0A1D6AW25	Uncharacterized protein
6B	haploblock	12226951	12668423	6B:12668423	2	8	TraesCS6B02G020900	TraesCS6B01G020900	12666215	12673718	A0A1D6AW24	Uncharacterized protein
6B	haploblock	12226951	12668423	6B:12668423	2	8	TraesCS6B02G020900	TraesCS6B01G020900	12666215	12673718	A0A341X6W1	Uncharacterized protein
6B	SNP	656280645	656280645	6B:656280645	1	1	TraesCS6B02G381300	TraesCS6B01G381300	656273612	656281007	A0A1D6AMF6	Diacylglycerol kinase (DAG kinase) (EC 2.7.1.107)
6B	SNP	656280645	656280645	6B:656280645	1	1	TraesCS6B02G381300	TraesCS6B01G381300	656273612	656281007	A0A341X2S7	Uncharacterized protein
6B	SNP	656280645	656280645	6B:656280645	1	1	TraesCS6B02G381300	TraesCS6B01G381300	656273612	656281007	A0A341XJR3	Uncharacterized protein
6B	haploblock	687241289	687732425	6B:687528310	4	8	TraesCS6B02G414200	-	687305706	687308164	-	-
6B	haploblock	687241289	687732425	6B:687528310	4	8	TraesCS6B02G414300	TraesCS6B01G414300	687317580	687318076	A0A1D6D6F3	Uncharacterized protein
6B	haploblock	687241289	687732425	6B:687528310	4	8	TraesCS6B02G414400	TraesCS6B01G414400	687366568	687367110	A0A341XEA4	Uncharacterized protein
6B	haploblock	687241289	687732425	6B:687528310	4	8	TraesCS6B02G414500	TraesCS6B01G414500	687371964	687372384	A0A341X6D5	Uncharacterized protein
6B	haploblock	687241289	687732425	6B:687528310	4	8	TraesCS6B02G414600	TraesCS6B01G414600	687412963	687413619	A0A1D6DBK6	Uncharacterized protein
6B	haploblock	687241289	687732425	6B:687528310	4	8	TraesCS6B02G414700	TraesCS6B01G414700	687524514	687526016	A0A341X731	Uncharacterized protein
6B	haploblock	687241289	687732425	6B:687528310	4	8	TraesCS6B02G414800	TraesCS6B01G414800	687554161	687557504	A0A1D6AQL9	Uncharacterized protein
6B	haploblock	687241289	687732425	6B:687528310	4	8	TraesCS6B02G414900	-	687731775	687734202	-	-
6B	SNP	706327428	706327428	6B:706327428	1	1	TraesCS6B02G442900	TraesCS6B01G442900	706324443	706333542	A0A1D6AQC8	Uncharacterized protein
7A	haploblock	127581571	127596189	7A:127596189	2	1	TraesCS7A02G172900	TraesCS7A01G172900	127594894	127602177	A0A1D5YXC5	Uncharacterized protein
7A	haploblock	672644138	674672499	7A:672644138; 7A:672856129; 7A:673460466	16	22	TraesCS7A02G480500	TraesCS7A01G480500	672783119	672786504	A0A341Y4E1	Uncharacterized protein
7A	haploblock	672644138	674672499	7A:672644138; 7A:672856129; 7A:673460466	16	22	TraesCS7A02G480600	TraesCS7A01G480600	672855815	672859747	A0A341Y2X2	Uncharacterized protein
7A	haploblock	672644138	674672499	7A:672644138; 7A:672856129; 7A:673460466	16	22	TraesCS7A02G480700	TraesCS7A01G480700	672872713	672874427	A0A1D6BP32	Mg-protoporphyrin IX chelatase (EC 6.6.1.1)
7A	haploblock	672644138	674672499	7A:672644138; 7A:672856129; 7A:673460466	16	22	TraesCS7A02G480800	TraesCS7A01G480800	672878997	672885067	A0A341YJ25	Uncharacterized protein
7A	haploblock	672644138	674672499	7A:672644138; 7A:672856129; 7A:673460466	16	22	TraesCS7A02G480900	TraesCS7A01G480900	672950936	672951333	A0A341YDW6	Uncharacterized protein
7A	haploblock	672644138	674672499	7A:672644138; 7A:672856129; 7A:673460466	16	22	TraesCS7A02G481000	TraesCS7A01G481000	673019906	673021149	A0A341Y4E5	Uncharacterized protein
7A	haploblock	672644138	674672499	7A:672644138; 7A:672856129; 7A:673460466	16	22	TraesCS7A02G481100	TraesCS7A01G481100	673126510	673127765	A0A1D6BR84	Uncharacterized protein
7A	haploblock	672644138	674672499	7A:672644138; 7A:672856129; 7A:673460466	16	22	TraesCS7A02G481200	TraesCS7A01G481200	673243795	673245558	A0A341Y3K6	Uncharacterized protein
7A	haploblock	672644138	674672499	7A:672644138; 7A:672856129; 7A:673460466	16	22	TraesCS7A02G481300	TraesCS7A01G481300	673401542	673403327	A0A341YJ30	Uncharacterized protein
7A	haploblock	672644138	674672499	7A:672644138; 7A:672856129; 7A:673460466	16	22	TraesCS7A02G481400	TraesCS7A01G481400	673778419	673784059	A0A1D6BQZ9	Uncharacterized protein
7A	haploblock	672644138	674672499	7A:672644138; 7A:672856129; 7A:673460466	16	22	TraesCS7A02G481400	TraesCS7A01G481400	673778419	673784059	A0A341YDX1	Uncharacterized protein
7A	haploblock	672644138	674672499	7A:672644138; 7A:672856129; 7A:673460466	16	22	TraesCS7A02G481500	TraesCS7A01G481500	674015728	674020492	A0A1D6BN32	Uncharacterized protein
7A	haploblock	672644138	674672499	7A:672644138; 7A:672856129; 7A:673460466	16	22	TraesCS7A02G481600	TraesCS7A01G481600	674081463	674082918	A0A341Y3L0	Uncharacterized protein
7A	haploblock	672644138	674672499	7A:672644138; 7A:672856129; 7A:673460466	16	22	TraesCS7A02G481700	TraesCS7A01G481700	674090628	674091962	A0A1D6BNG7	Uncharacterized protein
7A	haploblock	672644138	674672499	7A:672644138; 7A:672856129; 7A:673460466	16	22	TraesCS7A02G481800	TraesCS7A01G481800	674103804	674108136	A0A1D6BNG6	Uncharacterized protein
7A	haploblock	672644138	674672499	7A:672644138; 7A:672856129; 7A:673460466	16	22	TraesCS7A02G481900	TraesCS7A01G481900	674115011	674115615	A0A341Y4F6	Uncharacterized protein
7A	haploblock	672644138	674672499	7A:672644138; 7A:672856129; 7A:673460466	16	22	TraesCS7A02G482000	TraesCS7A01G482000	674270192	674272522	W5H8I0	Uncharacterized protein
7A	haploblock	672644138	674672499	7A:672644138; 7A:672856129; 7A:673460466	16	22	TraesCS7A02G482100	TraesCS7A01G482100	674273137	674275483	A0A1D6BK85	Protein DETOXIFICATION (Multidrug and toxic compound extrusion protein)
7A	haploblock	672644138	674672499	7A:672644138; 7A:672856129; 7A:673460466	16	22	TraesCS7A02G482200	TraesCS7A01G482200	674276644	674280959	A0A341YJ39	Uncharacterized protein
7A	haploblock	672644138	674672499	7A:672644138; 7A:672856129; 7A:673460466	16	22	TraesCS7A02G482300	TraesCS7A01G482300	674298083	674300978	A0A1D6BK90	Carboxypeptidase (EC 3.4.16.-)
7A	haploblock	672644138	674672499	7A:672644138; 7A:672856129; 7A:673460466	16	22	TraesCS7A02G482300	TraesCS7A01G482300	674298083	674300978	A0A341YDY1	Uncharacterized protein
7A	haploblock	672644138	674672499	7A:672644138; 7A:672856129; 7A:673460466	16	22	TraesCS7A02G482400	-	674505757	674506154	-	-
7A	haploblock	672644138	674672499	7A:672644138; 7A:672856129; 7A:673460466	16	22	TraesCS7A02G482500	TraesCS7A01G482500	674508803	674509594	A0A341Y3L9	Uncharacterized protein
7A	haploblock	672644138	674672499	7A:672644138; 7A:672856129; 7A:673460466	16	22	TraesCS7A02G482600	-	674520710	674521107	-	-
7B	SNP	59821499	59821499	7B:59821499	1	1	TraesCS7B02G057400	TraesCS7B01G057400	59821044	59825460	A0A1D6CK77	Uncharacterized protein
7B	SNP	444463299	444463299	7B:444463299	1	1	TraesCS7B02G238900	TraesCS7B01G238900	444461020	444474775	A0A341YR51	Uncharacterized protein
7D	haploblock	57391898	58846746	7D:58633321	8	21	TraesCS7D02G095200	TraesCS7D01G095200	57539728	57541173	A0A341YSW7	Uncharacterized protein
7D	haploblock	57391898	58846746	7D:58633321	8	21	TraesCS7D02G095400	TraesCS7D01G095400	58130656	58131337	A0A341YRN0	Uncharacterized protein
7D	haploblock	57391898	58846746	7D:58633321	8	21	TraesCS7D02G095500	TraesCS7D01G095500	58131983	58134079	A0A1D6D304	Uncharacterized protein
7D	haploblock	57391898	58846746	7D:58633321	8	21	TraesCS7D02G095700	TraesCS7D01G095700	58152764	58154555	A0A341YSX0	Uncharacterized protein
7D	haploblock	57391898	58846746	7D:58633321	8	21	TraesCS7D02G095800	TraesCS7D01G095800	58261962	58264535	A0A1D6CXV4	Uncharacterized protein
7D	haploblock	57391898	58846746	7D:58633321	8	21	TraesCS7D02G095900	TraesCS7D01G095900	58480806	58484134	A0A1D6D2K6	Purple acid phosphatase (EC 3.1.3.2)
7D	haploblock	57391898	58846746	7D:58633321	8	21	TraesCS7D02G096000	TraesCS7D01G096000	58486649	58492226	A0A1D6D2K5	Uncharacterized protein
7D	haploblock	57391898	58846746	7D:58633321	8	21	TraesCS7D02G096100	-	58493013	58494688	-	-
7D	haploblock	57391898	58846746	7D:58633321	8	21	TraesCS7D02G096200	TraesCS7D01G096200	58495754	58497247	A0A1D6D2K3	Uncharacterized protein
7D	haploblock	57391898	58846746	7D:58633321	8	21	TraesCS7D02G096300	TraesCS7D01G096300	58500799	58504536	A0A1D6D2K1	Uncharacterized protein
7D	haploblock	57391898	58846746	7D:58633321	8	21	TraesCS7D02G096300	TraesCS7D01G096300	58500799	58504536	A0A341YRP0	Uncharacterized protein
7D	haploblock	57391898	58846746	7D:58633321	8	21	TraesCS7D02G096400	TraesCS7D01G096400	58620834	58621360	A0A341Z8W4	Uncharacterized protein
7D	haploblock	57391898	58846746	7D:58633321	8	21	TraesCS7D02G096500	TraesCS7D01G096500	58624112	58625895	A0A1D6CZ52	Uncharacterized protein
7D	haploblock	57391898	58846746	7D:58633321	8	21	TraesCS7D02G096600	TraesCS7D01G096600	58632532	58637650	A0A341YSX9	Uncharacterized protein
7D	haploblock	57391898	58846746	7D:58633321	8	21	TraesCS7D02G096700	TraesCS7D01G096700	58642167	58644819	A0A1D6CZ47	Uncharacterized protein
7D	haploblock	57391898	58846746	7D:58633321	8	21	TraesCS7D02G096800	TraesCS7D01G096800	58737798	58740831	A0A1D6D5J3	Uncharacterized protein
7D	haploblock	57391898	58846746	7D:58633321	8	21	TraesCS7D02G096900	TraesCS7D01G096900	58768354	58769045	P68428	-
7D	haploblock	57391898	58846746	7D:58633321	8	21	TraesCS7D02G097000	TraesCS7D01G097000	58777019	58785901	A0A1D6D2Y8	Uncharacterized protein
7D	haploblock	57391898	58846746	7D:58633321	8	21	TraesCS7D02G097100	TraesCS7D01G097100	58822389	58823827	A0A341Z3Y5	Uncharacterized protein
7D	haploblock	57391898	58846746	7D:58633321	8	21	TraesCS7D02G097200	TraesCS7D01G097200	58825303	58826888	A0A341YSY3	Uncharacterized protein
7D	haploblock	57391898	58846746	7D:58633321	8	21	TraesCS7D02G097300	TraesCS7D01G097300	58829352	58830635	A0A1D6SFL1	Xyloglucan endotransglucosylase/hydrolase (EC 2.4.1.207)
7D	haploblock	57391898	58846746	7D:58633321	8	21	TraesCS7D02G097400	TraesCS7D01G097400	58841861	58843425	A0A1D6SFL3	Xyloglucan endotransglucosylase/hydrolase (EC 2.4.1.207)
7D	SNP	117245582	117245582	7D:117245582	1	1	TraesCS7D02G166500	TraesCS7D01G166500	117242814	117245836	A0A0C6G3X1	Ppm1a (R2R3-MYB transcription factor) (TaC1-D1 protein)
7D	SNP	197300822	197300822	7D:197300822	1	1	TraesCS7D02G234600	TraesCS7D01G234600	197297126	197302638	A0A1D6DC39	Uncharacterized protein

## Sheet: SNP;Haploblock AHRD annotations
S4 Table (B): Putative functions, protein domains, and ontologies for genes overlapping with significant SNPs and haplotype blocks as identified in the GWAS analyses. Gene functions were assigned by the IWGSC using the Automated Assignment of Human Readable Descriptions (AHRD) pipeline. Features are either haplotype blocks, or single SNPs for those significant SNPs that were not within a block. n…
Chrom	Feature Type	Feature Start	Feature End	Tag SNPs	nSNPs	nGenes	v1.1_annot_ID	v1.0_annot_ID	Gene Start	Gene End	Blast-Hit-Accession	Description	Pfam IDs	Interpro IDs	GO IDs via Interpro
1A	SNP	13666754	13666754	1A:13666754	1	1	TraesCS1A02G029100	TraesCS1A01G029100	13663301	13667800	AT5G41550.1	Disease resistance protein (TIR-NBS-LRR class) family	PF00931	IPR002182; IPR011991; IPR027417; IPR032675	GO:0043531
1A	haploblock	38716433	40498783	1A:40498783	5	12	TraesCS1A02G058300	TraesCS1A01G058300	38717934	38718693	tr|W9RNL0|W9RNL0_9ROSA	50S ribosomal protein L10	PF00466	IPR001790	GO:0005622; GO:0042254
1A	haploblock	38716433	40498783	1A:40498783	5	12	TraesCS1A02G058400	TraesCS1A01G058400	38728808	38733500	tr|A0A0K9PY64|A0A0K9PY64_ZOSMR	AP2-like ethylene-responsive transcription factor	PF00847	IPR001471; IPR016177	GO:0003677; GO:0003700; GO:0006355
1A	haploblock	38716433	40498783	1A:40498783	5	12	TraesCS1A02G058500	TraesCS1A01G058500	39348701	39357763	tr|G7IU37|G7IU37_MEDTR	DNA repair RAD51-like protein	PF08423	IPR003593; IPR013632; IPR016467; IPR020588; IPR027417	GO:0003677; GO:0005524; GO:0006281; GO:0008094
1A	haploblock	38716433	40498783	1A:40498783	5	12	TraesCS1A02G058600	TraesCS1A01G058600	39402528	39408383	AT1G52870.2	Peroxisomal membrane 22 kDa (Mpv17/PMP22) family protein	-	-	-
1A	haploblock	38716433	40498783	1A:40498783	5	12	TraesCS1A02G058700	TraesCS1A01G058700	39402992	39410027	tr|G7JAM9|G7JAM9_MEDTR	Triose-phosphate transporter family protein	PF03151	IPR004853	-
1A	haploblock	38716433	40498783	1A:40498783	5	12	TraesCS1A02G058800	-	39635758	39637187	-	-	-	-	-
1A	haploblock	38716433	40498783	1A:40498783	5	12	TraesCS1A02G058900	TraesCS1A01G058900	39649615	39651876	tr|M8A5S4|M8A5S4_TRIUA	Xylulose kinase	PF02782	IPR018485	GO:0005975; GO:0016773
1A	haploblock	38716433	40498783	1A:40498783	5	12	TraesCS1A02G059000	TraesCS1A01G059000	39821962	39822785	AT3G60240.4	eukaryotic translation initiation factor 4G	-	-	-
1A	haploblock	38716433	40498783	1A:40498783	5	12	TraesCS1A02G059100	TraesCS1A01G059100	39870475	39872241	tr|W4ZY32|W4ZY32_WHEAT	Patatin	PF01734	IPR002641; IPR016035	GO:0006629; GO:0008152
1A	haploblock	38716433	40498783	1A:40498783	5	12	TraesCS1A02G059200	TraesCS1A01G059200	39892913	39894955	tr|A0A072UBM7|A0A072UBM7_MEDTR	Adenine/guanine permease	PF00860	IPR006043	GO:0005215; GO:0006810; GO:0016020; GO:0055085
1A	haploblock	38716433	40498783	1A:40498783	5	12	TraesCS1A02G059300	TraesCS1A01G059300	40147851	40151816	AT5G18460.1	carboxyl-terminal peptidase (DUF239)	PF03080	IPR004314	-
1A	haploblock	38716433	40498783	1A:40498783	5	12	TraesCS1A02G059400	TraesCS1A01G059400	40280185	40280621	tr|Q948N7|Q948N7_IPOBA	Starch branching enzyme II	-	-	-
1A	haploblock	49502948	50917539	1A:49502948	8	11	TraesCS1A02G068200	TraesCS1A01G068200	49516731	49518411	tr|B4FJ79|B4FJ79_MAIZE	PLATZ transcription factor	PF04640	IPR006734	-
1A	haploblock	49502948	50917539	1A:49502948	8	11	TraesCS1A02G068300	TraesCS1A01G068300	49526826	49535943	tr|M8CRX8|M8CRX8_AEGTA	Nuclear receptor corepressor 1	PF00249	IPR001005; IPR009057; IPR017884	GO:0003677
1A	haploblock	49502948	50917539	1A:49502948	8	11	TraesCS1A02G068400	TraesCS1A01G068400	49896642	49897878	sp|Q8F7W8|MSRB_LEPIN	Peptide methionine sulfoxide reductase MsrB	-	-	-
1A	haploblock	49502948	50917539	1A:49502948	8	11	TraesCS1A02G068500	TraesCS1A01G068500	49960689	49961536	sp|Q2SJP9|MSRB_HAHCH	Peptide methionine sulfoxide reductase MsrB	-	IPR011057	-
1A	haploblock	49502948	50917539	1A:49502948	8	11	TraesCS1A02G068600	TraesCS1A01G068600	49967322	49971213	tr|Q0INR6|Q0INR6_ORYSJ	Glycosyl hydrolase family protein 43, putative, expressed	PF04616	IPR006710; IPR023296	GO:0004553; GO:0005975
1A	haploblock	49502948	50917539	1A:49502948	8	11	TraesCS1A02G068700	TraesCS1A01G068700	49972818	49973452	AT2G30990.5	arginine N-methyltransferase, putative (DUF688)	-	-	-
1A	haploblock	49502948	50917539	1A:49502948	8	11	TraesCS1A02G068800	TraesCS1A01G068800	50511542	50512089	tr|A0A0J8B8I8|A0A0J8B8I8_BETVU	DNA topoisomerase	-	-	-
1A	haploblock	49502948	50917539	1A:49502948	8	11	TraesCS1A02G068900	TraesCS1A01G068900	50538727	50539888	tr|A0A178VZK7|A0A178VZK7_ARATH	GH3.3	PF03321	IPR004993	-
1A	haploblock	49502948	50917539	1A:49502948	8	11	TraesCS1A02G069000	TraesCS1A01G069000	50631575	50631948	AT5G06950.5	bZIP transcription factor family protein	-	-	-
1A	haploblock	49502948	50917539	1A:49502948	8	11	TraesCS1A02G069100	TraesCS1A01G069100	50837518	50841064	tr|B4G1N4|B4G1N4_MAIZE	CsAtPR5	-	-	-
1A	haploblock	49502948	50917539	1A:49502948	8	11	TraesCS1A02G069200	TraesCS1A01G069200	50842538	50845185	tr|B4G1N4|B4G1N4_MAIZE	CsAtPR5	-	-	-
1A	haploblock	251015355	251018060	1A:251018060	2	1	TraesCS1A02G144800	-	251009018	251018858	-	-	-	-	-
1A	haploblock	372029366	374216815	1A:372638734	11	22	TraesCS1A02G209400	TraesCS1A01G209400	372067595	372070231	tr|A0A060D6K6|A0A060D6K6_MAIZE	GRAS transcription factor	PF03514	IPR005202; IPR013785	GO:0003824
1A	haploblock	372029366	374216815	1A:372638734	11	22	TraesCS1A02G209500	TraesCS1A01G209500	372227940	372231049	tr|A0A151TKL1|A0A151TKL1_CAJCA	Myosin-H heavy chain	-	-	-
1A	haploblock	372029366	374216815	1A:372638734	11	22	TraesCS1A02G209600	TraesCS1A01G209600	372236294	372240822	tr|A0A061GBE7|A0A061GBE7_THECC	NADH dehydrogenase 1 beta subcomplex subunit 8	-	-	-
1A	haploblock	372029366	374216815	1A:372638734	11	22	TraesCS1A02G209700	-	372241198	372241757	-	-	-	-	-
1A	haploblock	372029366	374216815	1A:372638734	11	22	TraesCS1A02G209800	-	372287160	372287593	-	-	-	-	-
1A	haploblock	372029366	374216815	1A:372638734	11	22	TraesCS1A02G209900	TraesCS1A01G209900	372315642	372316077	tr|M7ZUL6|M7ZUL6_TRIUA	Cortical cell-delineating protein	PF14547	IPR016140; IPR027923	-
1A	haploblock	372029366	374216815	1A:372638734	11	22	TraesCS1A02G210000	-	372467569	372467930	-	-	-	-	-
1A	haploblock	372029366	374216815	1A:372638734	11	22	TraesCS1A02G210100	TraesCS1A01G210100	372525024	372530677	tr|A0A1E5VA46|A0A1E5VA46_9POAL	14 kDa proline-rich protein DC2.15	PF14547	IPR016140; IPR027923	-
1A	haploblock	372029366	374216815	1A:372638734	11	22	TraesCS1A02G210200	TraesCS1A01G210200	372549789	372554767	tr|A0A1D1ZCD9|A0A1D1ZCD9_9ARAE	Altered inheritance of mitochondria protein 32	PF06999	IPR009737; IPR012336	-
1A	haploblock	372029366	374216815	1A:372638734	11	22	TraesCS1A02G210300	TraesCS1A01G210300	372624795	372637165	tr|A0A0K9Q5H5|A0A0K9Q5H5_ZOSMR	3-hydroxyisobutyryl-CoA hydrolase-like protein	PF16113	IPR029045; IPR032259	GO:0003860
1A	haploblock	372029366	374216815	1A:372638734	11	22	TraesCS1A02G210400	TraesCS1A01G210400	372639122	372643307	tr|W4ZPX1|W4ZPX1_WHEAT	Trehalose 6-phosphate phosphatase	PF02358	IPR003337; IPR006379; IPR023214	GO:0003824; GO:0005992
1A	haploblock	372029366	374216815	1A:372638734	11	22	TraesCS1A02G210500	TraesCS1A01G210500	372909548	372911213	tr|A0A1D1XQR8|A0A1D1XQR8_9ARAE	Xyloglucan galactosyltransferase KATAMARI1	PF03016	IPR004263	-
1A	haploblock	372029366	374216815	1A:372638734	11	22	TraesCS1A02G210600	TraesCS1A01G210600	372942516	372944762	tr|M7YZS8|M7YZS8_TRIUA	Flavin-containing monooxygenase	PF00743	IPR000960; IPR020946; IPR023753	GO:0004499; GO:0016491; GO:0050660; GO:0050661; GO:0055114
1A	haploblock	372029366	374216815	1A:372638734	11	22	TraesCS1A02G210700	TraesCS1A01G210700	373263230	373264110	tr|A0A0K9Q2Q3|A0A0K9Q2Q3_ZOSMR	C2H2-like zinc finger protein	-	-	-
1A	haploblock	372029366	374216815	1A:372638734	11	22	TraesCS1A02G210800	TraesCS1A01G210800	373313409	373320576	tr|Q9AV10|Q9AV10_ORYSJ	Oxysterol-binding protein, expressed	PF01237	IPR000648; IPR001849; IPR011993	-
1A	haploblock	372029366	374216815	1A:372638734	11	22	TraesCS1A02G210900	TraesCS1A01G210900	373766259	373768702	tr|A0A0B2S7L6|A0A0B2S7L6_GLYSO	Nitrate transporter 1.1	PF00854	IPR000109; IPR020846	GO:0005215; GO:0006810; GO:0016020
1A	haploblock	372029366	374216815	1A:372638734	11	22	TraesCS1A02G211000	TraesCS1A01G211000	373770847	373774884	tr|A0A0B2PKB3|A0A0B2PKB3_GLYSO	Nitrate transporter 1.1	PF00854	IPR000109; IPR018456; IPR020846	GO:0005215; GO:0006810; GO:0006857; GO:0016020
1A	haploblock	372029366	374216815	1A:372638734	11	22	TraesCS1A02G211100	TraesCS1A01G211100	374054710	374056961	tr|A0A1D5RPS7|A0A1D5RPS7_WHEAT	Flavin-containing monooxygenase	PF00743	IPR000960; IPR020946; IPR023753	GO:0004499; GO:0016491; GO:0050660; GO:0050661; GO:0055114
1A	haploblock	372029366	374216815	1A:372638734	11	22	TraesCS1A02G211200	TraesCS1A01G211200	374136783	374137647	tr|A0A1E5WIH5|A0A1E5WIH5_9POAL	14 kDa proline-rich protein DC2.15	PF14547	IPR016140; IPR027923	-
1A	haploblock	372029366	374216815	1A:372638734	11	22	TraesCS1A02G211300	TraesCS1A01G211300	374167248	374169463	AT4G25190.1	QWRF motif protein (DUF566)	PF04484	IPR007573	-
1A	haploblock	372029366	374216815	1A:372638734	11	22	TraesCS1A02G211400	TraesCS1A01G211400	374208767	374210063	tr|G7JXJ8|G7JXJ8_MEDTR	Myb/SANT-like DNA-binding domain protein	PF12776	IPR024752	-
1A	haploblock	372029366	374216815	1A:372638734	11	22	TraesCS1A02G211500	TraesCS1A01G211500	374214040	374217445	tr|A0A0D3AJS2|A0A0D3AJS2_BRAOL	Hexosyltransferase	-	IPR029044	-
1A	haploblock	465502281	465523424	1A:465502281	2	3	TraesCS1A02G272400	TraesCS1A01G272400	465501524	465505875	tr|G7JAD5|G7JAD5_MEDTR	Like-COV protein	PF04367	IPR007462	-
1A	haploblock	465502281	465523424	1A:465502281	2	3	TraesCS1A02G272500	TraesCS1A01G272500	465507378	465512105	tr|A0A0K9NMJ6|A0A0K9NMJ6_ZOSMR	Polypyrimidine tract-binding protein-like protein	PF00076; PF13893	IPR000504	GO:0003676
1A	haploblock	465502281	465523424	1A:465502281	2	3	TraesCS1A02G272600	TraesCS1A01G272600	465522814	465524805	tr|A0A1D5RRR1|A0A1D5RRR1_WHEAT	Protein YIPF	PF04893	IPR006977	GO:0016020
1B	haploblock	39382550	39580241	1B:39382550	3	4	TraesCS1B02G056400	TraesCS1B01G056400	39377536	39385214	tr|Q6K268|Q6K268_ORYSJ	Ankyrin repeat protein-like	PF12796	IPR002110; IPR011990; IPR013026; IPR019734; IPR020683	GO:0005515
1B	haploblock	39382550	39580241	1B:39382550	3	4	TraesCS1B02G056500	TraesCS1B01G056500	39393329	39397972	AT3G60790.1	F-box family protein	PF00646; PF08387	IPR001810; IPR006566; IPR032675	GO:0005515
1B	haploblock	39382550	39580241	1B:39382550	3	4	TraesCS1B02G056600	TraesCS1B01G056600	39540268	39542256	AT5G20030.2	Plant Tudor-like RNA-binding protein	PF03735	IPR005491	-
1B	haploblock	39382550	39580241	1B:39382550	3	4	TraesCS1B02G056700	TraesCS1B01G056700	39577582	39579848	tr|G7IZY7|G7IZY7_MEDTR	RNA polymerase II transcription factor SIII (Elongin) subunit A	PF06881	IPR001810; IPR010684	GO:0005515; GO:0005634; GO:0006355; GO:0016021
2A	haploblock	663637286	667011342	2A:664114222	9	17	TraesCS2A02G407800	TraesCS2A01G407800	664479036	664481029	AT3G62230.1	F-box family protein	PF08387	IPR006566; IPR032675	-
2A	haploblock	663637286	667011342	2A:664114222	9	17	TraesCS2A02G407900	TraesCS2A01G407900	665695482	665699589	tr|W5ATG5|W5ATG5_WHEAT	Branched-chain-amino-acid aminotransferase	PF01063	IPR001544; IPR005786; IPR018300	GO:0003824; GO:0004084; GO:0008152; GO:0009081
2A	haploblock	663637286	667011342	2A:664114222	9	17	TraesCS2A02G408000	TraesCS2A01G408000	665703769	665709732	tr|A0A072TN99|A0A072TN99_MEDTR	Phosphatidylinositol N-acetyglucosaminlytransferase subunit P-like protein	PF12552; PF14309	IPR022212; IPR025486	-
2A	haploblock	663637286	667011342	2A:664114222	9	17	TraesCS2A02G408100	TraesCS2A01G408100	665709511	665712239	tr|B9RDS3|B9RDS3_RICCO	Rop guanine nucleotide exchange factor, putative	PF03759	IPR005512	GO:0005089
2A	haploblock	663637286	667011342	2A:664114222	9	17	TraesCS2A02G408200	TraesCS2A01G408200	665842283	665844294	tr|K8F2N1|K8F2N1_9CHLO	Polyubiquitin	PF00240	IPR000626; IPR019954; IPR019956; IPR029071	GO:0005515
2A	haploblock	663637286	667011342	2A:664114222	9	17	TraesCS2A02G408300	TraesCS2A01G408300	665950088	665952330	tr|M8BL52|M8BL52_AEGTA	Subtilisin-like protease	PF05922; PF00082; PF02225	IPR000209; IPR003137; IPR010259; IPR015500; IPR023827	GO:0004252; GO:0006508
2A	haploblock	663637286	667011342	2A:664114222	9	17	TraesCS2A02G408400	TraesCS2A01G408400	665984989	665987231	tr|M8BL52|M8BL52_AEGTA	Subtilisin-like protease	PF05922; PF00082; PF02225	IPR000209; IPR003137; IPR010259; IPR015500; IPR023827	GO:0004252; GO:0006508
2A	haploblock	663637286	667011342	2A:664114222	9	17	TraesCS2A02G408500	TraesCS2A01G408500	665990146	665991200	tr|Q42415|Q42415_MAIZE	Polyubiquitin protein	PF00240	IPR000626; IPR019954; IPR019956; IPR029071	GO:0005515
2A	haploblock	663637286	667011342	2A:664114222	9	17	TraesCS2A02G408600	TraesCS2A01G408600	666020887	666023147	tr|M8CDI0|M8CDI0_AEGTA	Subtilisin-like protease	PF05922; PF00082; PF02225	IPR000209; IPR003137; IPR010259; IPR015500; IPR023827	GO:0004252; GO:0006508
2A	haploblock	663637286	667011342	2A:664114222	9	17	TraesCS2A02G408700	TraesCS2A01G408700	666025829	666026855	sp|Q09328|MGT5A_HUMAN	Alpha-1,6-mannosylglycoprotein 6-beta-N-acetylglucosaminyltransferase A	-	-	-
2A	haploblock	663637286	667011342	2A:664114222	9	17	TraesCS2A02G408800	TraesCS2A01G408800	666027214	666031416	tr|D7LS19|D7LS19_ARALL	F-box family protein	-	IPR001810; IPR032675	GO:0005515
2A	haploblock	663637286	667011342	2A:664114222	9	17	TraesCS2A02G408900	TraesCS2A01G408900	666290360	666293076	tr|M8BRL0|M8BRL0_AEGTA	Subtilisin-like protease	PF05922; PF00082; PF02225	IPR000209; IPR003137; IPR010259; IPR015500; IPR023827	GO:0004252; GO:0006508
2A	haploblock	663637286	667011342	2A:664114222	9	17	TraesCS2A02G409000	TraesCS2A01G409000	666319328	666319641	tr|A0A072UGJ4|A0A072UGJ4_MEDTR	NHL domain protein	-	-	-
2A	haploblock	663637286	667011342	2A:664114222	9	17	TraesCS2A02G409100	TraesCS2A01G409100	666553865	666555942	sp|C1CHM6|RECF_STRZJ	DNA replication and repair protein RecF	-	-	-
2A	haploblock	663637286	667011342	2A:664114222	9	17	TraesCS2A02G409200	TraesCS2A01G409200	666560076	666566566	tr|N1QSZ1|N1QSZ1_AEGTA	Acyl-coenzyme A thioesterase 8	PF00027; PF13622	IPR000595; IPR014710; IPR018490; IPR029069	-
2A	haploblock	663637286	667011342	2A:664114222	9	17	TraesCS2A02G409300	TraesCS2A01G409300	666834699	666836282	tr|A0A1E5VA92|A0A1E5VA92_9POAL	Cactin	PF10312; PF09732	IPR018816; IPR019134	GO:0005515
2A	haploblock	663637286	667011342	2A:664114222	9	17	TraesCS2A02G409400	TraesCS2A01G409400	667010727	667015774	tr|S4WUE6|S4WUE6_GLYSO	Basic helix-loop-helix (BHLH) DNA-binding superfamily protein	PF14215; PF00010	IPR011598; IPR025610	GO:0046983
2A	haploblock	740044717	740238876	2A:740238876	2	6	TraesCS2A02G516300	TraesCS2A01G516300	740067383	740070985	AT4G32140.1	EamA-like transporter family	PF00892	IPR000620	GO:0016020; GO:0016021
2A	haploblock	740044717	740238876	2A:740238876	2	6	TraesCS2A02G516400	TraesCS2A01G516400	740073361	740074874	tr|A0A199VFH8|A0A199VFH8_ANACO	F-box protein	PF00646	IPR001810; IPR032675	GO:0005515
2A	haploblock	740044717	740238876	2A:740238876	2	6	TraesCS2A02G516500	TraesCS2A01G516500	740077233	740079118	tr|Q75PZ8|Q75PZ8_HORVU	Tryptophan decarboxylase	PF00282	IPR002129; IPR010977; IPR015421; IPR015422; IPR015424; IPR021115	GO:0003824; GO:0006520; GO:0016831; GO:0019752; GO:0030170
2A	haploblock	740044717	740238876	2A:740238876	2	6	TraesCS2A02G516600	TraesCS2A01G516600	740095105	740095517	sp|Q8IDX6|RBP2A_PLAF7	Reticulocyte-binding protein 2 homolog a	-	-	-
2A	haploblock	740044717	740238876	2A:740238876	2	6	TraesCS2A02G516700	TraesCS2A01G516700	740117098	740118991	tr|Q75PZ8|Q75PZ8_HORVU	Tryptophan decarboxylase	PF00282	IPR002129; IPR010977; IPR015421; IPR015422; IPR015424; IPR021115	GO:0003824; GO:0006520; GO:0016831; GO:0019752; GO:0030170
2A	haploblock	740044717	740238876	2A:740238876	2	6	TraesCS2A02G516800	TraesCS2A01G516800	740141290	740143199	tr|Q75PZ8|Q75PZ8_HORVU	Tryptophan decarboxylase	PF00282	IPR002129; IPR010977; IPR015421; IPR015422; IPR015424; IPR021115	GO:0003824; GO:0006520; GO:0016831; GO:0019752; GO:0030170
2A	haploblock	764324892	766140146	2A:764324892	10	33	TraesCS2A02G564000	TraesCS2A01G564000	764321660	764326432	tr|A0A0B0MJ41|A0A0B0MJ41_GOSAR	E3 ubiquitin-protein ligase	PF02225; PF13639	IPR001841; IPR003137; IPR013083	GO:0005515; GO:0008270
2A	haploblock	764324892	766140146	2A:764324892	10	33	TraesCS2A02G564100	TraesCS2A01G564100	764494171	764494541	tr|M8C2W5|M8C2W5_AEGTA	Dirigent protein	-	-	-
2A	haploblock	764324892	766140146	2A:764324892	10	33	TraesCS2A02G564200	TraesCS2A01G564200	764657704	764675166	AT5G40060.2	Disease resistance protein (NBS-LRR class) family	PF00931	IPR002182; IPR011991; IPR027417; IPR032675	GO:0043531
2A	haploblock	764324892	766140146	2A:764324892	10	33	TraesCS2A02G564300	TraesCS2A01G564300	764677222	764679814	tr|A9UKM2|A9UKM2_HORVU	NBS-LRR resistance-like protein	-	IPR011991; IPR032675	-
2A	haploblock	764324892	766140146	2A:764324892	10	33	TraesCS2A02G564400	TraesCS2A01G564400	764685268	764686294	tr|A0A072U3C0|A0A072U3C0_MEDTR	Harpin-induced-like protein	-	-	-
2A	haploblock	764324892	766140146	2A:764324892	10	33	TraesCS2A02G564500	TraesCS2A01G564500	764723305	764725397	AT2G34930.1	disease resistance family protein / LRR family protein	PF00931	IPR002182; IPR011991; IPR032675	GO:0043531
2A	haploblock	764324892	766140146	2A:764324892	10	33	TraesCS2A02G564600	TraesCS2A01G564600	764725511	764728499	AT5G17680.2	disease resistance protein (TIR-NBS-LRR class)	PF00931	IPR002182; IPR027417	GO:0043531
2A	haploblock	764324892	766140146	2A:764324892	10	33	TraesCS2A02G564700	-	764770327	764777742	-	-	-	-	-
2A	haploblock	764324892	766140146	2A:764324892	10	33	TraesCS2A02G564800	TraesCS2A01G564800	764783607	764792014	AT5G38350.1	Disease resistance protein (NBS-LRR class) family	PF00931; PF05633	IPR002182; IPR008511; IPR011991; IPR027417; IPR032675	GO:0043531
2A	haploblock	764324892	766140146	2A:764324892	10	33	TraesCS2A02G564900	TraesCS2A01G564900	764819042	764821652	tr|A9UKM2|A9UKM2_HORVU	NBS-LRR resistance-like protein	-	IPR011991; IPR032675	-
2A	haploblock	764324892	766140146	2A:764324892	10	33	TraesCS2A02G565000	TraesCS2A01G565000	764889678	764900377	AT5G45540.1	transmembrane protein, putative (DUF594)	PF13968; PF04578	IPR007658; IPR025315	-
2A	haploblock	764324892	766140146	2A:764324892	10	33	TraesCS2A02G565100	TraesCS2A01G565100	764909901	764910287	tr|A0A151R5J3|A0A151R5J3_CAJCA	Zinc finger MYM-type protein 5	-	-	-
2A	haploblock	764324892	766140146	2A:764324892	10	33	TraesCS2A02G565200	TraesCS2A01G565200	764913456	764914153	tr|M8B238|M8B238_TRIUA	Werner Syndrome-like exonuclease	PF01612	IPR002562; IPR012337	GO:0003676; GO:0006139; GO:0008408
2A	haploblock	764324892	766140146	2A:764324892	10	33	TraesCS2A02G565300	TraesCS2A01G565300	764944840	764945102	AT3G24360.6	ATP-dependent caseinolytic (Clp) protease/crotonase family protein	-	-	-
2A	haploblock	764324892	766140146	2A:764324892	10	33	TraesCS2A02G565400	TraesCS2A01G565400	765016095	765019284	tr|A4ZYX4|A4ZYX4_MAIZE	1-deoxy-D-xylulose 5-phosphate synthase	PF13292; PF02779; PF02780	IPR005474; IPR005475; IPR005477; IPR009014; IPR020826; IPR029061; IPR033248	GO:0003824; GO:0008152; GO:0008661; GO:0016114
2A	haploblock	764324892	766140146	2A:764324892	10	33	TraesCS2A02G565500	TraesCS2A01G565500	765039002	765042292	tr|D0U5L9|D0U5L9_AVESA	Cellulose synthase-like protein	PF03552	IPR005150; IPR029044	GO:0016020; GO:0016760; GO:0030244
2A	haploblock	764324892	766140146	2A:764324892	10	33	TraesCS2A02G565600	TraesCS2A01G565600	765052586	765056685	sp|O80436|PTR29_ARATH	Protein NRT1/ PTR FAMILY 5.5	PF00854	IPR000109; IPR020846	GO:0005215; GO:0006810; GO:0016020
2A	haploblock	764324892	766140146	2A:764324892	10	33	TraesCS2A02G565700	TraesCS2A01G565700	765138704	765141326	tr|Q851G9|Q851G9_ORYSJ	Cytochrome P450 family protein, expressed	PF00067	IPR001128; IPR002401; IPR017972	GO:0005506; GO:0016705; GO:0020037; GO:0055114
2A	haploblock	764324892	766140146	2A:764324892	10	33	TraesCS2A02G565800	TraesCS2A01G565800	765168974	765176280	tr|M8CXM7|M8CXM7_AEGTA	Disease resistance protein RPM1	PF00931	IPR002182; IPR011991; IPR027417; IPR032675	GO:0043531
2A	haploblock	764324892	766140146	2A:764324892	10	33	TraesCS2A02G565900	TraesCS2A01G565900	765277647	765279329	tr|B9SLE9|B9SLE9_RICCO	NAC domain-containing protein, putative	PF02365	IPR003441	GO:0003677; GO:0006355
2A	haploblock	764324892	766140146	2A:764324892	10	33	TraesCS2A02G566000	TraesCS2A01G566000	765373515	765375053	tr|B9SLE9|B9SLE9_RICCO	NAC domain-containing protein, putative	PF02365	IPR003441	GO:0003677; GO:0006355
2A	haploblock	764324892	766140146	2A:764324892	10	33	TraesCS2A02G566100	TraesCS2A01G566100	765392216	765394984	tr|B9SLE9|B9SLE9_RICCO	NAC domain-containing protein, putative	PF02365	IPR003441	GO:0003677; GO:0006355
2A	haploblock	764324892	766140146	2A:764324892	10	33	TraesCS2A02G566200	TraesCS2A01G566200	765441095	765443545	tr|B9SLE9|B9SLE9_RICCO	NAC domain-containing protein, putative	PF02365	IPR003441	GO:0003677; GO:0006355
2A	haploblock	764324892	766140146	2A:764324892	10	33	TraesCS2A02G566300	TraesCS2A01G566300	765514969	765518243	tr|B9SLE9|B9SLE9_RICCO	NAC domain-containing protein, putative	PF02365	IPR003441	GO:0003677; GO:0006355
2A	haploblock	764324892	766140146	2A:764324892	10	33	TraesCS2A02G566400	TraesCS2A01G566400	765546560	765548303	tr|B9SLE9|B9SLE9_RICCO	NAC domain-containing protein, putative	PF02365	IPR003441	GO:0003677; GO:0006355
2A	haploblock	764324892	766140146	2A:764324892	10	33	TraesCS2A02G566500	TraesCS2A01G566500	765663085	765665593	tr|B6T5H4|B6T5H4_MAIZE	Rhomboid-like protein	PF01694	IPR022764	GO:0004252; GO:0016021
2A	haploblock	764324892	766140146	2A:764324892	10	33	TraesCS2A02G566600	TraesCS2A01G566600	765701104	765710721	tr|M7YGS7|M7YGS7_TRIUA	DDB1-and CUL4-associated factor-like protein 1	-	IPR001680; IPR006594; IPR011989; IPR015943; IPR016024; IPR017986	GO:0005488; GO:0005515
2A	haploblock	764324892	766140146	2A:764324892	10	33	TraesCS2A02G566700	TraesCS2A01G566700	765760973	765762877	tr|B9N888|B9N888_POPTR	Kinase family protein	PF00069	IPR000719; IPR008271; IPR011009; IPR017441	GO:0004672; GO:0005524; GO:0006468
2A	haploblock	764324892	766140146	2A:764324892	10	33	TraesCS2A02G566800	TraesCS2A01G566800	765826142	765827155	tr|R7VZI6|R7VZI6_AEGTA	Transcription factor MYB39	-	-	-
2A	haploblock	764324892	766140146	2A:764324892	10	33	TraesCS2A02G566900	TraesCS2A01G566900	765850265	765850485	tr|Q7XBC2|Q7XBC2_WHEAT	Powder tolerance-related protein	-	-	-
2A	haploblock	764324892	766140146	2A:764324892	10	33	TraesCS2A02G567000	TraesCS2A01G567000	765996629	766000769	sp|A8MLP1|ACCD_ALKOO	Acetyl-coenzyme A carboxylase carboxyl transferase subunit beta	-	-	-
2A	haploblock	764324892	766140146	2A:764324892	10	33	TraesCS2A02G567100	TraesCS2A01G567100	766003105	766005457	tr|A7UMA9|A7UMA9_WHEAT	CsAtPR5	-	-	-
2A	haploblock	764324892	766140146	2A:764324892	10	33	TraesCS2A02G567200	TraesCS2A01G567200	766095938	766097386	tr|S1RTT0|S1RTT0_THECC	F-box family protein, putative	PF00646	IPR001810; IPR017451	GO:0005515
2A	haploblock	768097537	768562514	2A:768420387	5	14	TraesCS2A02G570800	TraesCS2A01G570800	768096786	768101759	tr|D7L9X7|D7L9X7_ARALL	Kinase family protein	PF00069	IPR000719; IPR008271; IPR011009; IPR017441	GO:0004672; GO:0005524; GO:0006468
2A	haploblock	768097537	768562514	2A:768420387	5	14	TraesCS2A02G570900	TraesCS2A01G570900	768120521	768123094	tr|M8CGM1|M8CGM1_AEGTA	PI-PLC X domain-containing protein	-	IPR000909; IPR017946	GO:0006629; GO:0008081
2A	haploblock	768097537	768562514	2A:768420387	5	14	TraesCS2A02G571000	TraesCS2A01G571000	768193554	768204414	tr|B9RX64|B9RX64_RICCO	Kinase, putative	PF00139; PF00069; PF07714	IPR000719; IPR001220; IPR001245; IPR008271; IPR011009; IPR013320; IPR017441; IPR019825	GO:0004672; GO:0005524; GO:0006468; GO:0030246
2A	haploblock	768097537	768562514	2A:768420387	5	14	TraesCS2A02G571100	TraesCS2A01G571100	768214166	768215343	tr|G7JU27|G7JU27_MEDTR	Receptor lectin kinase	PF00139	IPR001220; IPR011009; IPR013320; IPR019825	GO:0030246
2A	haploblock	768097537	768562514	2A:768420387	5	14	TraesCS2A02G571200	TraesCS2A01G571200	768215493	768216301	tr|B9S7S8|B9S7S8_RICCO	Kinase, putative	PF00069	IPR000719; IPR011009	GO:0004672; GO:0005524; GO:0006468
2A	haploblock	768097537	768562514	2A:768420387	5	14	TraesCS2A02G571300	TraesCS2A01G571300	768265705	768267120	tr|A0A1D6RJM6|A0A1D6RJM6_WHEAT	Peroxidase	PF00141	IPR000823; IPR002016; IPR010255; IPR019793; IPR019794	GO:0004601; GO:0006979; GO:0020037; GO:0055114
2A	haploblock	768097537	768562514	2A:768420387	5	14	TraesCS2A02G571400	TraesCS2A01G571400	768285730	768286016	tr|M8C787|M8C787_AEGTA	B3 domain-containing protein	-	IPR003340; IPR015300	GO:0003677
2A	haploblock	768097537	768562514	2A:768420387	5	14	TraesCS2A02G571500	TraesCS2A01G571500	768305512	768306879	tr|A0A1D6RK35|A0A1D6RK35_WHEAT	Peroxidase	PF00141	IPR000823; IPR002016; IPR010255; IPR019793; IPR019794	GO:0004601; GO:0006979; GO:0020037; GO:0055114
2A	haploblock	768097537	768562514	2A:768420387	5	14	TraesCS2A02G571600	TraesCS2A01G571600	768315280	768316588	tr|M8BXW5|M8BXW5_AEGTA	Peroxidase	PF00141	IPR000823; IPR002016; IPR010255; IPR019793	GO:0004601; GO:0006979; GO:0020037; GO:0055114
2A	haploblock	768097537	768562514	2A:768420387	5	14	TraesCS2A02G571700	TraesCS2A01G571700	768429274	768430604	tr|A0A1D5T6G6|A0A1D5T6G6_WHEAT	Peroxidase	PF00141	IPR000823; IPR002016; IPR010255; IPR019793; IPR019794	GO:0004601; GO:0006979; GO:0020037; GO:0055114
2A	haploblock	768097537	768562514	2A:768420387	5	14	TraesCS2A02G571800	TraesCS2A01G571800	768466048	768469553	sp|O80436|PTR29_ARATH	Protein NRT1/ PTR FAMILY 5.5	PF00854	IPR000109; IPR020846	GO:0005215; GO:0006810; GO:0016020
2A	haploblock	768097537	768562514	2A:768420387	5	14	TraesCS2A02G571900	TraesCS2A01G571900	768517640	768529222	sp|O80436|PTR29_ARATH	Protein NRT1/ PTR FAMILY 5.5	PF00854	IPR000109; IPR020846	GO:0005215; GO:0006810; GO:0016020
2A	haploblock	768097537	768562514	2A:768420387	5	14	TraesCS2A02G572000	TraesCS2A01G572000	768541321	768546773	sp|O80436|PTR29_ARATH	Protein NRT1/ PTR FAMILY 5.5	PF00854	IPR000109; IPR020846	GO:0005215; GO:0006810; GO:0016020
2A	haploblock	768097537	768562514	2A:768420387	5	14	TraesCS2A02G572100	TraesCS2A01G572100	768552786	768558129	sp|O80436|PTR29_ARATH	Protein NRT1/ PTR FAMILY 5.5	PF00854	IPR000109; IPR020846	GO:0005215; GO:0006810; GO:0016020
2B	haploblock	4475209	4522096	2B:4475209	2	3	TraesCS2B02G007000	TraesCS2B01G007000	4481803	4483613	tr|M8B624|M8B624_AEGTA	Chalcone synthase	PF00195; PF02797	IPR001099; IPR011141; IPR012328; IPR016039	GO:0003824; GO:0008152; GO:0009058; GO:0016747
2B	haploblock	4475209	4522096	2B:4475209	2	3	TraesCS2B02G007100	TraesCS2B01G007100	4493175	4494883	tr|A0A061FC92|A0A061FC92_THECC	Alpha/beta-Hydrolases superfamily protein	PF07859	IPR013094; IPR029058	GO:0008152; GO:0016787
2B	haploblock	4475209	4522096	2B:4475209	2	3	TraesCS2B02G007200	TraesCS2B01G007200	4502932	4515467	tr|M7ZAQ5|M7ZAQ5_TRIUA	O-acyltransferase WSD1	PF03007; PF06974	IPR004255; IPR009721	GO:0004144; GO:0045017
2B	haploblock	4615391	4639565	2B:4638412	4	2	TraesCS2B02G007300	TraesCS2B01G007300	4622070	4625035	tr|A0A1E5URS9|A0A1E5URS9_9POAL	Ankyrin repeat-containing protein	PF12796; PF13962	IPR002110; IPR020683; IPR026961	GO:0005515
2B	haploblock	4615391	4639565	2B:4638412	4	2	TraesCS2B02G007400	TraesCS2B01G007400	4633721	4638108	tr|Q6YT83|Q6YT83_ORYSJ	Receptor protein kinase-related protein-like	PF00069	IPR000719; IPR008271; IPR011009	GO:0004672; GO:0005524; GO:0006468
2B	haploblock	44983849	45349379	2B:44983849	3	4	TraesCS2B02G080600	TraesCS2B01G080600	45029843	45032250	tr|B9SUC9|B9SUC9_RICCO	Receptor-kinase, putative	PF13855; PF00069	IPR000719; IPR001611; IPR003591; IPR008271; IPR011009; IPR032675	GO:0004672; GO:0005515; GO:0005524; GO:0006468
2B	haploblock	44983849	45349379	2B:44983849	3	4	TraesCS2B02G080700	TraesCS2B01G080700	45037759	45042396	tr|B9SUC9|B9SUC9_RICCO	Receptor-kinase, putative	PF08263; PF13855; PF00069	IPR000719; IPR001611; IPR003591; IPR008271; IPR011009; IPR013210; IPR032675	GO:0004672; GO:0005515; GO:0005524; GO:0006468
2B	haploblock	44983849	45349379	2B:44983849	3	4	TraesCS2B02G080800	TraesCS2B01G080800	45133493	45134076	AT3G25490.1	Protein kinase family protein	PF00069	IPR000719; IPR011009	GO:0004672; GO:0005524; GO:0006468
2B	haploblock	44983849	45349379	2B:44983849	3	4	TraesCS2B02G080900	TraesCS2B01G080900	45134569	45136505	AT3G24240.1	Leucine-rich repeat receptor-like protein kinase family protein	PF13855	IPR001611; IPR003591; IPR032675	GO:0005515
2D	haploblock	35084672	35683268	2D:35084672	2	9	TraesCS2D02G081800	TraesCS2D01G081800	35229390	35231206	AT5G49610.1	F-box family protein	-	IPR001810; IPR015915	GO:0005515
2D	haploblock	35084672	35683268	2D:35084672	2	9	TraesCS2D02G081900	TraesCS2D01G081900	35240708	35242242	tr|A0A1D5UYD4|A0A1D5UYD4_WHEAT	Peroxidase	PF00141	IPR000823; IPR002016; IPR010255; IPR019794	GO:0004601; GO:0006979; GO:0020037; GO:0055114
2D	haploblock	35084672	35683268	2D:35084672	2	9	TraesCS2D02G082000	TraesCS2D01G082000	35259472	35263395	tr|A0A0Q3RNB0|A0A0Q3RNB0_BRADI	Phosphoinositide phospholipase C	PF00388; PF00387; PF00168	IPR000008; IPR000909; IPR001192; IPR001711; IPR017946	GO:0004435; GO:0005515; GO:0006629; GO:0007165; GO:0008081; GO:0035556
2D	haploblock	35084672	35683268	2D:35084672	2	9	TraesCS2D02G082100	TraesCS2D01G082100	35315023	35316430	tr|R7W394|R7W394_AEGTA	Peroxidase	PF00141	IPR000823; IPR002016; IPR010255; IPR019794	GO:0004601; GO:0006979; GO:0020037; GO:0055114
2D	haploblock	35084672	35683268	2D:35084672	2	9	TraesCS2D02G082200	TraesCS2D01G082200	35503152	35513317	tr|R7W3J7|R7W3J7_AEGTA	Symplekin	PF11935; PF12295	IPR011989; IPR016024; IPR022075; IPR032460	GO:0005488
2D	haploblock	35084672	35683268	2D:35084672	2	9	TraesCS2D02G082300	TraesCS2D01G082300	35531772	35532770	tr|A0A0B0Q0N1|A0A0B0Q0N1_GOSAR	D-ribose-binding periplasmic	PF14009	IPR025322	-
2D	haploblock	35084672	35683268	2D:35084672	2	9	TraesCS2D02G082400	TraesCS2D01G082400	35564299	35565379	tr|A0A0B0Q0N1|A0A0B0Q0N1_GOSAR	D-ribose-binding periplasmic	PF14009	IPR025322	-
2D	haploblock	35084672	35683268	2D:35084672	2	9	TraesCS2D02G082500	TraesCS2D01G082500	35638996	35640065	tr|A0A0B0Q0N1|A0A0B0Q0N1_GOSAR	D-ribose-binding periplasmic	PF14009	IPR025322	-
2D	haploblock	35084672	35683268	2D:35084672	2	9	TraesCS2D02G082600	TraesCS2D01G082600	35677725	35678711	tr|A0A0B0Q0N1|A0A0B0Q0N1_GOSAR	D-ribose-binding periplasmic	PF14009	IPR025322	-
3A	haploblock	6777792	6893779	3A:6788503	5	1	TraesCS3A02G005500	TraesCS3A01G005500	6891943	6899514	tr|A0A1D5VMI7|A0A1D5VMI7_WHEAT	MLO-like protein	PF03094	IPR004326	GO:0006952; GO:0016021
3A	haploblock	704041896	705148931	3A:704973519	14	8	TraesCS3A02G473200	TraesCS3A01G473200	704353638	704353948	sp|Q6P2Y1|PAF1_XENTR	RNA polymerase II-associated factor 1 homolog	-	-	-
3A	haploblock	704041896	705148931	3A:704973519	14	8	TraesCS3A02G473300	-	704582971	704587659	-	-	-	-	-
3A	haploblock	704041896	705148931	3A:704973519	14	8	TraesCS3A02G473400	TraesCS3A01G473400	704611086	704611180	tr|A0A075W733|A0A075W733_AEGBI	Cytochrome b6-f complex subunit 6	PF05115	IPR007802	GO:0009055; GO:0009512
3A	haploblock	704041896	705148931	3A:704973519	14	8	TraesCS3A02G473500	-	704684978	704688573	-	-	-	-	-
3A	haploblock	704041896	705148931	3A:704973519	14	8	TraesCS3A02G473600	TraesCS3A01G473600	704690759	704695832	tr|W9QMB4|W9QMB4_9ROSA	Two-component response regulator	PF00072; PF00249	IPR001005; IPR001789; IPR006447; IPR009057; IPR011006; IPR017053; IPR017930	GO:0000160; GO:0003677; GO:0003700; GO:0007165
3A	haploblock	704041896	705148931	3A:704973519	14	8	TraesCS3A02G473700	-	704766284	704769027	-	-	-	-	-
3A	haploblock	704041896	705148931	3A:704973519	14	8	TraesCS3A02G473800	TraesCS3A01G473800	704776821	704781544	tr|W9RL08|W9RL08_9ROSA	Two-component response regulator	PF00072	IPR001789; IPR006447; IPR009057; IPR011006	GO:0000160; GO:0003677
3A	haploblock	704041896	705148931	3A:704973519	14	8	TraesCS3A02G473900	TraesCS3A01G473900	704966227	704974766	tr|B6UFA0|B6UFA0_MAIZE	RNA binding protein	PF00076	IPR000504; IPR002343	GO:0003676; GO:0003723
4A	SNP	379041624	379041624	4A:379041624	1	1	TraesCS4A02G164300	TraesCS4A01G164300	379016350	379045201	tr|A0A0E0KFX1|A0A0E0KFX1_ORYPU	Glycosyltransferase	PF03407	IPR005069; IPR029044	-
4A	haploblock	669920375	672693794	4A:672693794	13	23	TraesCS4A02G395200	TraesCS4A01G395200	669920037	669922720	AT2G33200.1	F-box family protein	PF03478	IPR005174	-
4A	haploblock	669920375	672693794	4A:672693794	13	23	TraesCS4A02G395300	TraesCS4A01G395300	669992361	669994899	AT3G56470.1	F-box family protein	PF00646; PF03478	IPR001810; IPR005174	GO:0005515
4A	haploblock	669920375	672693794	4A:672693794	13	23	TraesCS4A02G395400	TraesCS4A01G395400	670146028	670148458	tr|A0A072TQP3|A0A072TQP3_MEDTR	AP2-like ethylene-responsive transcription factor	PF00847	IPR001471; IPR016177	GO:0003677; GO:0003700; GO:0006355
4A	haploblock	669920375	672693794	4A:672693794	13	23	TraesCS4A02G395500	TraesCS4A01G395500	670215257	670216736	tr|A0A1D5WXF8|A0A1D5WXF8_WHEAT	E3 ubiquitin-protein ligase	PF03145	IPR008974; IPR013010; IPR013083; IPR018121	GO:0005515; GO:0005634; GO:0006511; GO:0007275; GO:0008270
4A	haploblock	669920375	672693794	4A:672693794	13	23	TraesCS4A02G395600	TraesCS4A01G395600	670327012	670327940	tr|M0YTG7|M0YTG7_HORVV	E3 ubiquitin-protein ligase	-	IPR008974	GO:0005515
4A	haploblock	669920375	672693794	4A:672693794	13	23	TraesCS4A02G395700	TraesCS4A01G395700	670847718	670852497	tr|A0A1E5VFR3|A0A1E5VFR3_9POAL	Single-stranded DNA-binding protein WHY1, chloroplastic	PF08536	IPR009044; IPR013742	GO:0003677; GO:0003697; GO:0006355; GO:0006952
4A	haploblock	669920375	672693794	4A:672693794	13	23	TraesCS4A02G395800	TraesCS4A01G395800	670942191	670943932	tr|Q5Z570|Q5Z570_ORYSJ	Embryogenesis transmembrane protein-like	PF13962	IPR026961	-
4A	haploblock	669920375	672693794	4A:672693794	13	23	TraesCS4A02G395900	TraesCS4A01G395900	670947662	670948602	tr|A0A1J3HLI3|A0A1J3HLI3_NOCCA	Oligosaccharyltransferase complex subunit ostc	PF04756	IPR021149	-
4A	haploblock	669920375	672693794	4A:672693794	13	23	TraesCS4A02G396000	TraesCS4A01G396000	670979027	670981832	AT1G10110.1	F-box family protein	PF00646; PF03478	IPR001810; IPR005174	GO:0005515
4A	haploblock	669920375	672693794	4A:672693794	13	23	TraesCS4A02G396100	TraesCS4A01G396100	670984455	670987203	AT1G10110.1	F-box family protein	PF03478	IPR001810; IPR005174	GO:0005515
4A	haploblock	669920375	672693794	4A:672693794	13	23	TraesCS4A02G396200	TraesCS4A01G396200	671522859	671527383	tr|G7KZU9|G7KZU9_MEDTR	WRKY family transcription factor	PF03106	IPR003657	GO:0003700; GO:0006355; GO:0043565
4A	haploblock	669920375	672693794	4A:672693794	13	23	TraesCS4A02G396300	TraesCS4A01G396300	671596942	671602491	tr|G7KZU9|G7KZU9_MEDTR	WRKY family transcription factor	PF03106	IPR003657	GO:0003700; GO:0006355; GO:0043565
4A	haploblock	669920375	672693794	4A:672693794	13	23	TraesCS4A02G396400	TraesCS4A01G396400	671639169	671643875	tr|G7KZU9|G7KZU9_MEDTR	WRKY family transcription factor	PF03106	IPR003657	GO:0003700; GO:0006355; GO:0043565
4A	haploblock	669920375	672693794	4A:672693794	13	23	TraesCS4A02G396500	TraesCS4A01G396500	671642630	671647587	tr|G7I839|G7I839_MEDTR	DUF1995 domain protein	PF09353	IPR018962	-
4A	haploblock	669920375	672693794	4A:672693794	13	23	TraesCS4A02G396600	TraesCS4A01G396600	671649048	671651316	tr|A0A0K9PPK2|A0A0K9PPK2_ZOSMR	Iron-sulfur cluster insertion protein erpA	PF01521	IPR000361; IPR016092; IPR017870	GO:0005198; GO:0051536; GO:0097428
4A	haploblock	669920375	672693794	4A:672693794	13	23	TraesCS4A02G396700	TraesCS4A01G396700	671924019	671926050	tr|A0A0K9PWT3|A0A0K9PWT3_ZOSMR	Protein kinase	PF00069	IPR000719; IPR001245; IPR008271; IPR011009	GO:0004672; GO:0005524; GO:0006468
4A	haploblock	669920375	672693794	4A:672693794	13	23	TraesCS4A02G396800	TraesCS4A01G396800	671931931	671936153	tr|B9GTK9|B9GTK9_POPTR	RNA-binding family protein	PF00076	IPR000504	GO:0003676
4A	haploblock	669920375	672693794	4A:672693794	13	23	TraesCS4A02G396900	TraesCS4A01G396900	671940419	671941074	tr|Q6ZJS8|Q6ZJS8_ORYSJ	Histone-lysine N-methyltransferase-like protein	-	-	-
4A	haploblock	669920375	672693794	4A:672693794	13	23	TraesCS4A02G397000	TraesCS4A01G397000	671943700	671947082	tr|A0A0B2R1X6|A0A0B2R1X6_GLYSO	GDSL esterase/lipase	PF00657	IPR001087; IPR013830	GO:0016788
4A	haploblock	669920375	672693794	4A:672693794	13	23	TraesCS4A02G397100	TraesCS4A01G397100	672318684	672320965	AT2G33200.1	F-box family protein	PF00646; PF03478	IPR001810; IPR005174	GO:0005515
4A	haploblock	669920375	672693794	4A:672693794	13	23	TraesCS4A02G397200	TraesCS4A01G397200	672407829	672410593	AT2G33200.1	F-box family protein	PF03478	IPR005174	-
4A	haploblock	669920375	672693794	4A:672693794	13	23	TraesCS4A02G397300	TraesCS4A01G397300	672517114	672518315	AT3G56470.1	F-box family protein	PF03478	IPR005174	-
4A	haploblock	669920375	672693794	4A:672693794	13	23	TraesCS4A02G397400	TraesCS4A01G397400	672633074	672636744	tr|A0A072UGM4|A0A072UGM4_MEDTR	PHD finger alfin-like protein	PF12165; PF00628	IPR001965; IPR011011; IPR013083; IPR019786; IPR019787; IPR021998	GO:0005515; GO:0006355; GO:0008270; GO:0042393
4D	haploblock	387959768	389572522	4D:389572522	2	15	TraesCS4D02G228500	TraesCS4D01G228500	388117090	388118648	AT1G09530.6	phytochrome interacting factor 3	-	-	-
4D	haploblock	387959768	389572522	4D:389572522	2	15	TraesCS4D02G228600	TraesCS4D01G228600	388120984	388124628	tr|A0A061FPS0|A0A061FPS0_THECC	Ras-related protein Rab-18	PF00071	IPR001806; IPR025662; IPR027417	GO:0003924; GO:0005525
4D	haploblock	387959768	389572522	4D:389572522	2	15	TraesCS4D02G228700	TraesCS4D01G228700	388125097	388134272	tr|N1R293|N1R293_AEGTA	Cell cycle checkpoint protein RAD17	PF03215	IPR027417	-
4D	haploblock	387959768	389572522	4D:389572522	2	15	TraesCS4D02G228800	TraesCS4D01G228800	388249633	388252410	tr|B9RDL2|B9RDL2_RICCO	Homeobox protein, putative	PF00046	IPR001356; IPR009057	GO:0003677
4D	haploblock	387959768	389572522	4D:389572522	2	15	TraesCS4D02G228900	TraesCS4D01G228900	388757642	388762173	tr|G7JXI7|G7JXI7_MEDTR	Senescence/dehydration-associated-like protein	PF06911	IPR009686	-
4D	haploblock	387959768	389572522	4D:389572522	2	15	TraesCS4D02G229000	-	388821157	388825218	-	-	-	-	-
4D	haploblock	387959768	389572522	4D:389572522	2	15	TraesCS4D02G229100	TraesCS4D01G229100	388924736	388928689	tr|B9H1A0|B9H1A0_POPTR	Kinase family protein	PF00582; PF00069	IPR000719; IPR006016; IPR008271; IPR011009; IPR014729; IPR017441	GO:0004672; GO:0005524; GO:0006468; GO:0006950
4D	haploblock	387959768	389572522	4D:389572522	2	15	TraesCS4D02G229200	TraesCS4D01G229200	388928562	388931857	tr|Q461D5|Q461D5_MAIZE	Stress inducible protein coi6.1	-	-	-
4D	haploblock	387959768	389572522	4D:389572522	2	15	TraesCS4D02G229300	TraesCS4D01G229300	388951923	388953803	tr|A0A0A0LF58|A0A0A0LF58_CUCSA	Ribosomal protein l7ae	PF01248	IPR002415; IPR004037; IPR004038; IPR018492; IPR029064	GO:0003723; GO:0005730; GO:0030529; GO:0042254
4D	haploblock	387959768	389572522	4D:389572522	2	15	TraesCS4D02G229400	TraesCS4D01G229400	389225361	389231085	tr|M8CSB5|M8CSB5_AEGTA	TSL-kinase interacting protein 1	PF00249	IPR001005; IPR009057; IPR017884	GO:0003677
4D	haploblock	387959768	389572522	4D:389572522	2	15	TraesCS4D02G229500	TraesCS4D01G229500	389452371	389452666	sp|Q980V3|SYDND_SULSO	Aspartate--tRNA(Asp/Asn) ligase	-	-	-
4D	haploblock	387959768	389572522	4D:389572522	2	15	TraesCS4D02G229600	TraesCS4D01G229600	389453911	389454287	AT4G00830.6	RNA-binding (RRM/RBD/RNP motifs) family protein	-	-	-
4D	haploblock	387959768	389572522	4D:389572522	2	15	TraesCS4D02G229700	TraesCS4D01G229700	389480095	389483684	tr|G7JZ88|G7JZ88_MEDTR	B-cell receptor-associated-like protein	-	-	-
4D	haploblock	387959768	389572522	4D:389572522	2	15	TraesCS4D02G229900	TraesCS4D01G229900	389494785	389496529	tr|A0A0A0RAL4|A0A0A0RAL4_9ROSI	U-box domain-containing protein	PF04564	IPR003613; IPR011989; IPR013083; IPR016024	GO:0004842; GO:0005488; GO:0016567
4D	haploblock	387959768	389572522	4D:389572522	2	15	TraesCS4D02G230000	TraesCS4D01G230000	389572210	389575971	tr|A0A1D5Y0P8|A0A1D5Y0P8_WHEAT	Translocase of chloroplast	PF04548	IPR005688; IPR006703; IPR027417	GO:0005525; GO:0006886; GO:0009707; GO:0015450
5B	haploblock	393844356	396585298	5B:396479359	6	23	TraesCS5B02G219700	TraesCS5B01G219700	393843315	393845520	tr|A0A072V357|A0A072V357_MEDTR	Tetraspanin family protein	PF00335	IPR000301; IPR018499; IPR018503	GO:0016021
5B	haploblock	393844356	396585298	5B:396479359	6	23	TraesCS5B02G219800	TraesCS5B01G219800	394012926	394018786	tr|A0A1E5VYG2|A0A1E5VYG2_9POAL	Protein GAMETE EXPRESSED 2	PF00630	IPR001298; IPR013783; IPR014756; IPR017868	GO:0005515
5B	haploblock	393844356	396585298	5B:396479359	6	23	TraesCS5B02G219900	TraesCS5B01G219900	394017441	394025155	tr|K7UPB9|K7UPB9_MAIZE	5-nucleotidase	PF05761	IPR008380; IPR023214	-
5B	haploblock	393844356	396585298	5B:396479359	6	23	TraesCS5B02G220000	TraesCS5B01G220000	394266418	394267595	tr|A0A1D5ZD18|A0A1D5ZD18_WHEAT	S-adenosylmethionine decarboxylase proenzyme	PF01536	IPR001985; IPR016067; IPR018166	GO:0004014; GO:0006597; GO:0008295
5B	haploblock	393844356	396585298	5B:396479359	6	23	TraesCS5B02G220100	TraesCS5B01G220100	394571519	394572401	tr|A0A0K9P3N2|A0A0K9P3N2_ZOSMR	GMP synthase [glutamine-hydrolyzing]	PF00117	IPR017926; IPR029062	-
5B	haploblock	393844356	396585298	5B:396479359	6	23	TraesCS5B02G220200	TraesCS5B01G220200	394580149	394581050	tr|A0A0K9P3N2|A0A0K9P3N2_ZOSMR	GMP synthase [glutamine-hydrolyzing]	PF00117	IPR017926; IPR029062	-
5B	haploblock	393844356	396585298	5B:396479359	6	23	TraesCS5B02G220300	TraesCS5B01G220300	394626793	394628152	tr|A0A0K9P3N2|A0A0K9P3N2_ZOSMR	GMP synthase [glutamine-hydrolyzing]	PF00117	IPR017926; IPR029062	-
5B	haploblock	393844356	396585298	5B:396479359	6	23	TraesCS5B02G220400	TraesCS5B01G220400	394743474	394748109	tr|A0A1J6JE40|A0A1J6JE40_NICAT	Ap2-like ethylene-responsive transcription factor	PF00847	IPR001471; IPR016177	GO:0003677; GO:0003700; GO:0006355
5B	haploblock	393844356	396585298	5B:396479359	6	23	TraesCS5B02G220500	TraesCS5B01G220500	394754190	394758795	tr|G7L1K2|G7L1K2_MEDTR	DnaJ/Hsp40 cysteine-rich domain protein, putative	-	IPR001305	GO:0031072; GO:0051082
5B	haploblock	393844356	396585298	5B:396479359	6	23	TraesCS5B02G220600	TraesCS5B01G220600	394969063	394978398	sp|A8FCY1|MURG_BACP2	UDP-N-acetylglucosamine--N-acetylmuramyl-(pentapeptide) pyrophosphoryl-undecaprenol N-acetylglucosamine transferase	PF06925; PF04101	IPR007235; IPR009695	GO:0009247; GO:0016758
5B	haploblock	393844356	396585298	5B:396479359	6	23	TraesCS5B02G220700	TraesCS5B01G220700	394981848	394984352	tr|A0A061GAK7|A0A061GAK7_THECC	Eukaryotic aspartyl protease family protein	PF14543; PF14541	IPR021109; IPR032799; IPR032861; IPR033121	-
5B	haploblock	393844356	396585298	5B:396479359	6	23	TraesCS5B02G220800	TraesCS5B01G220800	395613596	395619196	tr|A0A061GIF0|A0A061GIF0_THECC	Major facilitator superfamily protein	PF03092	IPR004324; IPR020846	GO:0006810; GO:0016021
5B	haploblock	393844356	396585298	5B:396479359	6	23	TraesCS5B02G220900	-	395632173	395635473	-	-	-	-	-
5B	haploblock	393844356	396585298	5B:396479359	6	23	TraesCS5B02G221000	TraesCS5B01G221000	395676111	395676764	AT3G27110.5	Peptidase family M48 family protein	-	-	-
5B	haploblock	393844356	396585298	5B:396479359	6	23	TraesCS5B02G221100	TraesCS5B01G221100	395680422	395684098	tr|B9SZK5|B9SZK5_RICCO	Receptor-kinase, putative	PF08263; PF13855; PF00069	IPR000719; IPR001611; IPR003591; IPR008271; IPR011009; IPR013210; IPR017441; IPR032675	GO:0004672; GO:0005515; GO:0005524; GO:0006468
5B	haploblock	393844356	396585298	5B:396479359	6	23	TraesCS5B02G221200	TraesCS5B01G221200	395708408	395709683	AT3G24240.1	Leucine-rich repeat receptor-like protein kinase family protein	PF08263; PF13855	IPR001611; IPR013210; IPR032675	GO:0005515
5B	haploblock	393844356	396585298	5B:396479359	6	23	TraesCS5B02G221400	TraesCS5B01G221400	395915399	395921123	AT4G30710.3	QWRF motif protein (DUF566)	PF04484	IPR007573	-
5B	haploblock	393844356	396585298	5B:396479359	6	23	TraesCS5B02G221300	TraesCS5B01G221300	395916564	395916802	AT1G27180.8	disease resistance protein (TIR-NBS-LRR class)	-	-	-
5B	haploblock	393844356	396585298	5B:396479359	6	23	TraesCS5B02G221600	TraesCS5B01G221600	395921496	395925997	tr|A0A1D6S6D0|A0A1D6S6D0_WHEAT	Cellulose synthase	PF14569; PF03552	IPR001841; IPR005150; IPR013083; IPR027934; IPR029044	GO:0005515; GO:0008270; GO:0016020; GO:0016760; GO:0030244
5B	haploblock	393844356	396585298	5B:396479359	6	23	TraesCS5B02G221500	TraesCS5B01G221500	395921696	395922950	sp|A9NF20|METK_ACHLI	S-adenosylmethionine synthase	-	-	-
5B	haploblock	393844356	396585298	5B:396479359	6	23	TraesCS5B02G221700	TraesCS5B01G221700	396160287	396164631	tr|A4ZKI0|A4ZKI0_COFAR	Hydroxycinnamoyl-CoA shikimate/quinate hydroxycinnamoyltransferase	PF02458	IPR003480	GO:0016747
5B	haploblock	393844356	396585298	5B:396479359	6	23	TraesCS5B02G221800	TraesCS5B01G221800	396432148	396434565	tr|M8C6L2|M8C6L2_AEGTA	Origin recognition complex subunit 6	PF05460	IPR008721	GO:0003677; GO:0005664; GO:0006260
5B	haploblock	393844356	396585298	5B:396479359	6	23	TraesCS5B02G221900	TraesCS5B01G221900	396491124	396491431	sp|Q9ERQ8|CAH7_MOUSE	Carbonic anhydrase 7	-	-	-
5B	haploblock	617649358	621259757	5B:617822981	20	31	TraesCS5B02G445800	TraesCS5B01G445800	617663693	617665059	tr|A0A1J3IVS9|A0A1J3IVS9_NOCCA	F-box protein	-	-	-
5B	haploblock	617649358	621259757	5B:617822981	20	31	TraesCS5B02G445900	TraesCS5B01G445900	617683796	617687445	tr|A0A0H3YC17|A0A0H3YC17_SALMI	Basic helix-loop-helix transcription factor	PF00010	IPR011598	GO:0046983
5B	haploblock	617649358	621259757	5B:617822981	20	31	TraesCS5B02G446000	TraesCS5B01G446000	617704954	617710181	tr|A0A199W0S6|A0A199W0S6_ANACO	rRNA-processing protein efg1	PF10153	IPR019310	GO:0006364
5B	haploblock	617649358	621259757	5B:617822981	20	31	TraesCS5B02G446100	TraesCS5B01G446100	617711124	617712472	tr|W5FCM4|W5FCM4_WHEAT	Auxin-responsive protein	PF02309	IPR000270; IPR033389	GO:0005515
5B	haploblock	617649358	621259757	5B:617822981	20	31	TraesCS5B02G446200	TraesCS5B01G446200	617814165	617817467	AT2G33170.2	Leucine-rich repeat receptor-like protein kinase family protein	PF08263; PF13516; PF13855; PF00560	IPR001611; IPR003591; IPR013210; IPR032675	GO:0005515
5B	haploblock	617649358	621259757	5B:617822981	20	31	TraesCS5B02G446300	TraesCS5B01G446300	617819445	617824895	tr|W5FB69|W5FB69_WHEAT	Lysine--tRNA ligase	PF01336; PF00152	IPR002313; IPR004364; IPR004365; IPR006195; IPR012340; IPR018149; IPR034762	GO:0000166; GO:0003676; GO:0004812; GO:0004824; GO:0005524; GO:0005737; GO:0006418; GO:0006430
5B	haploblock	617649358	621259757	5B:617822981	20	31	TraesCS5B02G446400	TraesCS5B01G446400	617825109	617832090	tr|M7Z9W8|M7Z9W8_TRIUA	DNA-binding protein SMUBP-2	PF13086; PF13087	IPR003593; IPR004483; IPR014001; IPR027417	GO:0003677; GO:0005524
5B	haploblock	617649358	621259757	5B:617822981	20	31	TraesCS5B02G446500	TraesCS5B01G446500	617832543	617836284	tr|A0A1D5YF61|A0A1D5YF61_WHEAT	Purple acid phosphatase	PF16656; PF00149; PF14008	IPR004843; IPR008963; IPR015914; IPR025733; IPR029052	GO:0003993; GO:0016787; GO:0046872
5B	haploblock	617649358	621259757	5B:617822981	20	31	TraesCS5B02G446600	TraesCS5B01G446600	618120330	618124824	tr|A0A1D6DAK0|A0A1D6DAK0_WHEAT	Eukaryotic translation initiation factor 3 subunit B	PF00076; PF08662	IPR000504; IPR011400; IPR013979; IPR015943	GO:0003676; GO:0003723; GO:0003743; GO:0005515; GO:0005852; GO:0006413; GO:0031369
5B	haploblock	617649358	621259757	5B:617822981	20	31	TraesCS5B02G446700	TraesCS5B01G446700	618125382	618126091	AT2G22240.3	myo-inositol-1-phosphate synthase 2	-	-	-
5B	haploblock	617649358	621259757	5B:617822981	20	31	TraesCS5B02G446800	TraesCS5B01G446800	618126816	618149600	tr|Q6K268|Q6K268_ORYSJ	Ankyrin repeat protein-like	PF12796; PF13857	IPR002110; IPR011990; IPR013026; IPR019734; IPR020683	GO:0005515
5B	haploblock	617649358	621259757	5B:617822981	20	31	TraesCS5B02G446900	TraesCS5B01G446900	618157905	618184160	tr|Q6K268|Q6K268_ORYSJ	Ankyrin repeat protein-like	PF12796; PF13857	IPR002110; IPR011990; IPR020683	GO:0005515
5B	haploblock	617649358	621259757	5B:617822981	20	31	TraesCS5B02G447000	TraesCS5B01G447000	618196050	618208956	tr|Q6K268|Q6K268_ORYSJ	Ankyrin repeat protein-like	PF12796; PF13637	IPR002110; IPR011990; IPR013026; IPR019734; IPR020683	GO:0005515
5B	haploblock	617649358	621259757	5B:617822981	20	31	TraesCS5B02G447100	TraesCS5B01G447100	618253807	618267643	tr|Q6K268|Q6K268_ORYSJ	Ankyrin repeat protein-like	PF12796; PF13857	IPR002110; IPR011990; IPR013026; IPR019734; IPR020683	GO:0005515
5B	haploblock	617649358	621259757	5B:617822981	20	31	TraesCS5B02G447200	TraesCS5B01G447200	618272168	618280731	tr|Q6K268|Q6K268_ORYSJ	Ankyrin repeat protein-like	PF12796; PF13857	IPR002110; IPR011990; IPR013026; IPR019734; IPR020683	GO:0005515
5B	haploblock	617649358	621259757	5B:617822981	20	31	TraesCS5B02G447300	TraesCS5B01G447300	618282283	618287099	tr|A0A1D5ZVZ0|A0A1D5ZVZ0_WHEAT	Diphosphomevalonate decarboxylase	PF00288	IPR005935; IPR006204; IPR013750; IPR014721; IPR020568; IPR029765	GO:0004163; GO:0005524; GO:0005829; GO:0008299; GO:0016831; GO:0019287
5B	haploblock	617649358	621259757	5B:617822981	20	31	TraesCS5B02G447400	TraesCS5B01G447400	618468664	618470018	AT5G53790.1	F-box protein, putative (DUF295)	PF03478	IPR005174	-
5B	haploblock	617649358	621259757	5B:617822981	20	31	TraesCS5B02G447500	TraesCS5B01G447500	618468853	618470039	sp|Q69UZ3|LONM_ORYSJ	Lon protease homolog, mitochondrial	-	-	-
5B	haploblock	617649358	621259757	5B:617822981	20	31	TraesCS5B02G447600	TraesCS5B01G447600	618470172	618474409	tr|A0A1E5V371|A0A1E5V371_9POAL	E3 ubiquitin protein ligase DRIP2	PF13923	IPR001841; IPR013083; IPR017907	GO:0005515; GO:0008270
5B	haploblock	617649358	621259757	5B:617822981	20	31	TraesCS5B02G447700	TraesCS5B01G447700	618475641	618476734	tr|A0A060D219|A0A060D219_MAIZE	Trihelix transcription factor	PF13837	IPR017877	-
5B	haploblock	617649358	621259757	5B:617822981	20	31	TraesCS5B02G447800	TraesCS5B01G447800	619845785	619854009	tr|A0A1D5Z514|A0A1D5Z514_WHEAT	Cytosine-specific methyltransferase	PF12047; PF01426; PF00145	IPR001025; IPR001525; IPR018117; IPR022702; IPR029063; IPR031303	GO:0003682; GO:0008168
5B	haploblock	617649358	621259757	5B:617822981	20	31	TraesCS5B02G447900	TraesCS5B01G447900	619854432	619855547	tr|A0A1D5Z512|A0A1D5Z512_WHEAT	PRA1 family protein	PF03208	IPR004895	-
5B	haploblock	617649358	621259757	5B:617822981	20	31	TraesCS5B02G448000	TraesCS5B01G448000	619926179	619927524	tr|Q4LET2|Q4LET2_9LILI	Expansin	PF03330; PF01357	IPR002963; IPR007112; IPR007117; IPR007118; IPR009009	GO:0005576; GO:0009664
5B	haploblock	617649358	621259757	5B:617822981	20	31	TraesCS5B02G448100	TraesCS5B01G448100	620018195	620021082	tr|A0A0K9NPH0|A0A0K9NPH0_ZOSMR	30S ribosomal protein S19	PF00203	IPR002222; IPR005713; IPR020934; IPR023575	GO:0003723; GO:0003735; GO:0005840; GO:0006412; GO:0015935
5B	haploblock	617649358	621259757	5B:617822981	20	31	TraesCS5B02G448200	TraesCS5B01G448200	620306874	620308190	tr|O65794|O65794_WHEAT	Histone H1	PF00538	IPR005818; IPR005819; IPR011991	GO:0000786; GO:0003677; GO:0005634; GO:0006334
5B	haploblock	617649358	621259757	5B:617822981	20	31	TraesCS5B02G448300	TraesCS5B01G448300	620582668	620583592	sp|Q61759|K1B21_MOUSE	Kallikrein 1-related peptidase b21	-	-	-
5B	haploblock	617649358	621259757	5B:617822981	20	31	TraesCS5B02G448400	TraesCS5B01G448400	620669350	620670561	tr|O65794|O65794_WHEAT	Histone H1	PF00538	IPR005818; IPR005819; IPR011991	GO:0000786; GO:0003677; GO:0005634; GO:0006334
5B	haploblock	617649358	621259757	5B:617822981	20	31	TraesCS5B02G448500	TraesCS5B01G448500	620826343	620827569	tr|N1QV89|N1QV89_AEGTA	Histone H1	PF00538	IPR005818; IPR005819; IPR011991	GO:0000786; GO:0003677; GO:0005634; GO:0006334
5B	haploblock	617649358	621259757	5B:617822981	20	31	TraesCS5B02G448600	TraesCS5B01G448600	621230580	621231946	tr|Q5Z8K4|Q5Z8K4_ORYSJ	Kinase-like	PF00069	IPR000719; IPR008271; IPR011009; IPR017441	GO:0004672; GO:0005524; GO:0006468
5B	haploblock	617649358	621259757	5B:617822981	20	31	TraesCS5B02G448700	TraesCS5B01G448700	621237122	621238278	tr|Q67UH1|Q67UH1_ORYSJ	Mitochondrial transcription termination factor-like	PF02536	IPR003690	GO:0003690; GO:0006355
5B	haploblock	617649358	621259757	5B:617822981	20	31	TraesCS5B02G448800	TraesCS5B01G448800	621259659	621261713	AT1G70750.1	myosin-binding protein (Protein of unknown function, DUF593)	PF04576	IPR007656	-
6A	haploblock	72484778	73094815	6A:72549494	6	5	TraesCS6A02G103500	TraesCS6A01G103500	72480333	72485547	tr|B6U078|B6U078_MAIZE	F-box domain containing protein	-	IPR001810	GO:0005515
6A	haploblock	72484778	73094815	6A:72549494	6	5	TraesCS6A02G103600	TraesCS6A01G103600	72872006	72873692	tr|B6TZH9|B6TZH9_MAIZE	Proline-rich protein	PF01190	-	-
6A	haploblock	72484778	73094815	6A:72549494	6	5	TraesCS6A02G103700	TraesCS6A01G103700	72973314	72975820	tr|W9QVK0|W9QVK0_9ROSA	DEAD-box ATP-dependent RNA helicase 35	-	-	-
6A	haploblock	72484778	73094815	6A:72549494	6	5	TraesCS6A02G103800	TraesCS6A01G103800	73063582	73064918	tr|B6U078|B6U078_MAIZE	F-box domain containing protein	-	IPR001810	GO:0005515
6A	haploblock	72484778	73094815	6A:72549494	6	5	TraesCS6A02G103900	TraesCS6A01G103900	73068425	73070023	sp|P93194|RPK1_IPONI	Receptor-like protein kinase	PF07714	IPR000719; IPR001245; IPR011009	GO:0004672; GO:0005524; GO:0006468
6A	haploblock	448505664	452372111	6A:449693253	7	21	TraesCS6A02G239000	TraesCS6A01G239000	448650676	448651220	tr|A0A0K9PX40|A0A0K9PX40_ZOSMR	RING finger protein	PF13639	IPR001841; IPR013083	GO:0005515; GO:0008270
6A	haploblock	448505664	452372111	6A:449693253	7	21	TraesCS6A02G239100	TraesCS6A01G239100	448659377	448664754	tr|A0A1D6AC90|A0A1D6AC90_WHEAT	Kinesin-like protein	PF00225; PF11995	IPR001752; IPR019821; IPR021881; IPR027417	GO:0003777; GO:0005524; GO:0007018; GO:0008017
6A	haploblock	448505664	452372111	6A:449693253	7	21	TraesCS6A02G239200	TraesCS6A01G239200	449180747	449182780	tr|A0A1D6B3C9|A0A1D6B3C9_WHEAT	GATA transcription factor	PF00320	IPR000679; IPR013088	GO:0003700; GO:0006355; GO:0008270; GO:0043565
6A	haploblock	448505664	452372111	6A:449693253	7	21	TraesCS6A02G239300	TraesCS6A01G239300	449584188	449585880	tr|A0A103XBE6|A0A103XBE6_CYNCS	Zinc finger, B-box	PF00643	IPR000315	GO:0005622; GO:0008270
6A	haploblock	448505664	452372111	6A:449693253	7	21	TraesCS6A02G239400	TraesCS6A01G239400	449638327	449640744	tr|A0A124SH95|A0A124SH95_CYNCS	Glutaredoxin	PF00462	IPR002109; IPR011767; IPR011899; IPR012336; IPR014025	GO:0009055; GO:0015035; GO:0045454
6A	haploblock	448505664	452372111	6A:449693253	7	21	TraesCS6A02G239500	TraesCS6A01G239500	449667150	449669368	AT3G50160.1	transmembrane protein, putative (DUF247)	PF03140	IPR004158	-
6A	haploblock	448505664	452372111	6A:449693253	7	21	TraesCS6A02G239600	TraesCS6A01G239600	449692239	449698877	tr|A0A1D6A896|A0A1D6A896_WHEAT	Aldehyde dehydrogenase	PF00171	IPR012394; IPR015590; IPR016161; IPR016162	GO:0004030; GO:0006081; GO:0008152; GO:0016491; GO:0055114
6A	haploblock	448505664	452372111	6A:449693253	7	21	TraesCS6A02G239700	TraesCS6A01G239700	449935222	449935587	sp|P03542|CAPSD_CAMVS	Capsid protein	-	-	-
6A	haploblock	448505664	452372111	6A:449693253	7	21	TraesCS6A02G239800	TraesCS6A01G239800	449963708	449965227	sp|A0LRP3|IF1_ACIC1	Translation initiation factor IF-1	-	-	-
6A	haploblock	448505664	452372111	6A:449693253	7	21	TraesCS6A02G239900	TraesCS6A01G239900	449963783	449965074	tr|A0A0K9PNT4|A0A0K9PNT4_ZOSMR	Leucine-rich repeat receptor-like protein kinase	PF13855; PF13516	IPR001611; IPR032675	GO:0005515
6A	haploblock	448505664	452372111	6A:449693253	7	21	TraesCS6A02G240000	TraesCS6A01G240000	450089383	450095360	tr|A0A1D6ARW6|A0A1D6ARW6_WHEAT	Aldehyde dehydrogenase	PF00171	IPR012394; IPR015590; IPR016161; IPR016162	GO:0004030; GO:0006081; GO:0008152; GO:0016491; GO:0055114
6A	haploblock	448505664	452372111	6A:449693253	7	21	TraesCS6A02G240100	TraesCS6A01G240100	450106975	450108574	tr|D7LY50|D7LY50_ARALL	Kinase family protein	PF00069	IPR000719; IPR008271; IPR011009	GO:0004672; GO:0005524; GO:0006468
6A	haploblock	448505664	452372111	6A:449693253	7	21	TraesCS6A02G240200	TraesCS6A01G240200	450464092	450467412	tr|M8A0H4|M8A0H4_TRIUA	Trihelix transcription factor GT-2	PF13837	IPR001005; IPR017877	-
6A	haploblock	448505664	452372111	6A:449693253	7	21	TraesCS6A02G240300	TraesCS6A01G240300	450683249	450683655	tr|L7WMI7|L7WMI7_PERAE	Defensin	PF00304	IPR003614	GO:0006952
6A	haploblock	448505664	452372111	6A:449693253	7	21	TraesCS6A02G240400	TraesCS6A01G240400	451659873	451662196	tr|B9SVE1|B9SVE1_RICCO	Homeobox protein, putative	PF00046; PF02183	IPR000047; IPR001356; IPR003106; IPR009057; IPR017970	GO:0003677; GO:0003700; GO:0006355; GO:0043565
6A	haploblock	448505664	452372111	6A:449693253	7	21	TraesCS6A02G240500	TraesCS6A01G240500	451663193	451669168	tr|M7ZRF1|M7ZRF1_TRIUA	Embryogenesis-associated protein EMB8	PF00561	IPR000073; IPR000952; IPR012020; IPR029058	-
6A	haploblock	448505664	452372111	6A:449693253	7	21	TraesCS6A02G240600	TraesCS6A01G240600	451980228	451987318	tr|G7K6A4|G7K6A4_MEDTR	ATP-dependent zinc metalloprotease FTSH protein	PF00004; PF01434	IPR000642; IPR003593; IPR003959; IPR003960; IPR005936; IPR027417	GO:0004222; GO:0005524; GO:0006508; GO:0016020
6A	haploblock	448505664	452372111	6A:449693253	7	21	TraesCS6A02G240700	TraesCS6A01G240700	451988300	451989276	tr|B6SLW8|B6SLW8_MAIZE	Cytochrome b5	PF00173	IPR001199; IPR018506	GO:0020037
6A	haploblock	448505664	452372111	6A:449693253	7	21	TraesCS6A02G240800	TraesCS6A01G240800	452097170	452099442	tr|B9I246|B9I246_POPTR	Transporter family protein	PF03169	IPR004813	GO:0055085
6A	haploblock	448505664	452372111	6A:449693253	7	21	TraesCS6A02G240900	TraesCS6A01G240900	452264024	452267427	tr|E3UJQ6|E3UJQ6_BRADI	Yellow stripe 1A transporter	PF03169	IPR004813	GO:0055085
6A	haploblock	448505664	452372111	6A:449693253	7	21	TraesCS6A02G241000	TraesCS6A01G241000	452276716	452280082	tr|B9MTV7|B9MTV7_POPTR	Kinase family protein	PF07714	IPR000719; IPR001245; IPR008271; IPR011009; IPR017441	GO:0004672; GO:0005524; GO:0006468
6A	haploblock	461434462	466270386	6A:466270386	3	31	TraesCS6A02G248700	TraesCS6A01G248700	461644878	461646174	tr|A0A0K9P973|A0A0K9P973_ZOSMR	Zinc finger family protein	PF13894; PF13912	IPR013087	GO:0003676
6A	haploblock	461434462	466270386	6A:466270386	3	31	TraesCS6A02G248800	TraesCS6A01G248800	461832116	461834273	tr|B9GPB9|B9GPB9_POPTR	Zinc finger family protein	PF13912	IPR013087	GO:0003676
6A	haploblock	461434462	466270386	6A:466270386	3	31	TraesCS6A02G248900	TraesCS6A01G248900	461836400	461839472	tr|A0A0B0MVD3|A0A0B0MVD3_GOSAR	Protein transport sec20	PF03908	IPR005606	-
6A	haploblock	461434462	466270386	6A:466270386	3	31	TraesCS6A02G249000	TraesCS6A01G249000	461948765	461949275	sp|B3R478|SYK_CUPTR	Lysine--tRNA ligase	-	-	-
6A	haploblock	461434462	466270386	6A:466270386	3	31	TraesCS6A02G249100	TraesCS6A01G249100	461972252	461973759	tr|W5G8R3|W5G8R3_WHEAT	Sulfotransferase	PF00685	IPR000863; IPR027417	GO:0008146
6A	haploblock	461434462	466270386	6A:466270386	3	31	TraesCS6A02G249200	TraesCS6A01G249200	461986095	461987888	tr|Q14F61|Q14F61_WHEAT	Expansin protein	PF03330; PF01357	IPR005795; IPR007112; IPR007117; IPR007118; IPR009009	GO:0005576; GO:0019953
6A	haploblock	461434462	466270386	6A:466270386	3	31	TraesCS6A02G249300	TraesCS6A01G249300	462225748	462227400	tr|Q14F61|Q14F61_WHEAT	Expansin protein	PF03330; PF01357	IPR005795; IPR007112; IPR007117; IPR007118; IPR009009	GO:0005576; GO:0019953
6A	haploblock	461434462	466270386	6A:466270386	3	31	TraesCS6A02G249400	TraesCS6A01G249400	462253618	462255196	tr|Q14F61|Q14F61_WHEAT	Expansin protein	PF03330; PF01357	IPR005795; IPR007112; IPR007117; IPR007118; IPR009009	GO:0005576; GO:0019953
6A	haploblock	461434462	466270386	6A:466270386	3	31	TraesCS6A02G249500	TraesCS6A01G249500	462593818	462594185	AT2G25170.4	chromatin remodeling factor CHD3 (PICKLE)	-	-	-
6A	haploblock	461434462	466270386	6A:466270386	3	31	TraesCS6A02G249600	TraesCS6A01G249600	462846520	462847166	AT1G31930.6	extra-large GTP-binding protein 3	-	-	-
6A	haploblock	461434462	466270386	6A:466270386	3	31	TraesCS6A02G249700	TraesCS6A01G249700	463164416	463165984	tr|Q14F61|Q14F61_WHEAT	Expansin protein	PF03330; PF01357	IPR005795; IPR007112; IPR007117; IPR007118; IPR009009	GO:0005576; GO:0019953
6A	haploblock	461434462	466270386	6A:466270386	3	31	TraesCS6A02G249800	TraesCS6A01G249800	463520405	463526828	tr|Q6H678|Q6H678_ORYSJ	F-box protein-like	PF12937	IPR001810; IPR032675	GO:0005515
6A	haploblock	461434462	466270386	6A:466270386	3	31	TraesCS6A02G249900	TraesCS6A01G249900	463528260	463530604	tr|A0A199W5U0|A0A199W5U0_ANACO	Remorin	PF03763	IPR005516	-
6A	haploblock	461434462	466270386	6A:466270386	3	31	TraesCS6A02G250000	TraesCS6A01G250000	463540174	463540531	AT2G20585.7	nuclear fusion defective 6	-	-	-
6A	haploblock	461434462	466270386	6A:466270386	3	31	TraesCS6A02G250100	TraesCS6A01G250100	464249660	464250614	tr|A0A0B0MVF4|A0A0B0MVF4_GOSAR	Zinc finger protein	-	IPR011011; IPR013083	-
6A	haploblock	461434462	466270386	6A:466270386	3	31	TraesCS6A02G250200	TraesCS6A01G250200	464513025	464517095	tr|A0A0K9P5T1|A0A0K9P5T1_ZOSMR	WD-repeat protein	PF00400	IPR001680; IPR015943; IPR017986; IPR019775	GO:0005515
6A	haploblock	461434462	466270386	6A:466270386	3	31	TraesCS6A02G250300	TraesCS6A01G250300	464537828	464539145	tr|V9LTG5|V9LTG5_9ASPA	Aquaporin	PF00230	IPR000425; IPR022357; IPR023271	GO:0005215; GO:0006810; GO:0016020
6A	haploblock	461434462	466270386	6A:466270386	3	31	TraesCS6A02G250400	TraesCS6A01G250400	464619675	464621398	AT4G17350.1	auxin canalization protein (DUF828)	PF05703; PF08458	IPR001849; IPR008546; IPR011993; IPR013666	-
6A	haploblock	461434462	466270386	6A:466270386	3	31	TraesCS6A02G250500	TraesCS6A01G250500	464687054	464692930	sp|Q9D2E1|TSSK3_MOUSE	Testis-specific serine/threonine-protein kinase 3	-	IPR016606	-
6A	haploblock	461434462	466270386	6A:466270386	3	31	TraesCS6A02G250600	TraesCS6A01G250600	464689946	464690964	tr|Q949B4|Q949B4_ORYSA	Acetylglutamate kinase-like protein	PF00696	IPR001048; IPR001057; IPR004662	GO:0003991; GO:0005737; GO:0006526; GO:0006561
6A	haploblock	461434462	466270386	6A:466270386	3	31	TraesCS6A02G250700	TraesCS6A01G250700	465213253	465213506	sp|P63521|LCFA_SALTY	Long-chain-fatty-acid--CoA ligase	-	-	-
6A	haploblock	461434462	466270386	6A:466270386	3	31	TraesCS6A02G250800	TraesCS6A01G250800	465226527	465230867	tr|Q0PGF2|Q0PGF2_RICCO	Chaperone protein dnaJ, putative	PF00226; PF01556; PF00684	IPR001305; IPR001623; IPR002939; IPR008971; IPR012724; IPR018253	GO:0005524; GO:0006457; GO:0009408; GO:0031072; GO:0051082
6A	haploblock	461434462	466270386	6A:466270386	3	31	TraesCS6A02G250900	TraesCS6A01G250900	465231624	465232659	AT5G07580.1	ethylene-responsive transcription factor	PF00847	IPR001471; IPR016177	GO:0003677; GO:0003700; GO:0006355
6A	haploblock	461434462	466270386	6A:466270386	3	31	TraesCS6A02G251000	TraesCS6A01G251000	465316436	465317444	AT5G07580.1	ethylene-responsive transcription factor	PF00847	IPR001471; IPR016177	GO:0003677; GO:0003700; GO:0006355
6A	haploblock	461434462	466270386	6A:466270386	3	31	TraesCS6A02G251100	TraesCS6A01G251100	465389654	465390330	AT5G07580.1	ethylene-responsive transcription factor	PF00847	IPR001471; IPR016177	GO:0003677; GO:0003700; GO:0006355
6A	haploblock	461434462	466270386	6A:466270386	3	31	TraesCS6A02G251200	TraesCS6A01G251200	465605229	465617495	tr|A0A199V3Z5|A0A199V3Z5_ANACO	E3 ubiquitin-protein ligase BRE1-like 1	PF13923	IPR001841; IPR013083; IPR017907	GO:0005515; GO:0008270
6A	haploblock	461434462	466270386	6A:466270386	3	31	TraesCS6A02G251300	TraesCS6A01G251300	465934100	465934287	AT3G14590.5	Calcium-dependent lipid-binding (CaLB domain) family protein	-	-	-
6A	haploblock	461434462	466270386	6A:466270386	3	31	TraesCS6A02G251400	TraesCS6A01G251400	465934565	465937792	tr|Q949C2|Q949C2_ORYSA	Anaphase-promoting complex subunit 8-like protein	PF04049; PF13181; PF13414; PF13176	IPR007192; IPR011990; IPR013026; IPR019734	GO:0005515; GO:0005680; GO:0030071
6A	haploblock	461434462	466270386	6A:466270386	3	31	TraesCS6A02G251500	TraesCS6A01G251500	466088374	466088828	tr|A0A061FKT7|A0A061FKT7_THECC	RING/U-box superfamily protein	PF13639	IPR001841; IPR013083	GO:0005515; GO:0008270
6A	haploblock	461434462	466270386	6A:466270386	3	31	TraesCS6A02G251600	TraesCS6A01G251600	466090817	466091961	tr|A0A1D1ZDU6|A0A1D1ZDU6_9ARAE	DNA-directed RNA polymerase subunit beta	-	-	-
6A	haploblock	461434462	466270386	6A:466270386	3	31	TraesCS6A02G251800	TraesCS6A01G251800	466098804	466099514	tr|A8HRG9|A8HRG9_CHLRE	LYR protein	PF05347	IPR008011	-
6A	haploblock	542199112	542256574	6A:542256574	2	3	TraesCS6A02G307600	TraesCS6A01G307600	542198831	542199352	tr|A0A072UU07|A0A072UU07_MEDTR	RWP-RK domain protein	PF02042	IPR003035	-
6A	haploblock	542199112	542256574	6A:542256574	2	3	TraesCS6A02G307700	TraesCS6A01G307700	542231849	542234694	tr|U5LVE4|U5LVE4_ORYSJ	Geranylgeranyl reductase	PF01494	IPR002938; IPR010253; IPR011774; IPR011777; IPR023753	GO:0015979; GO:0015995; GO:0016491; GO:0016628; GO:0045550; GO:0051188; GO:0055114; GO:0071949
6A	haploblock	542199112	542256574	6A:542256574	2	3	TraesCS6A02G307800	TraesCS6A01G307800	542254564	542259406	tr|A0A0E0K566|A0A0E0K566_ORYPU	Starch synthase, chloroplastic/amyloplastic	PF08323; PF13692	IPR011835; IPR013534	GO:0004373
6A	haploblock	614165151	614448378	6A:614373502	6	4	TraesCS6A02G412700	-	614161796	614165753	-	-	-	-	-
6A	haploblock	614165151	614448378	6A:614373502	6	4	TraesCS6A02G412800	TraesCS6A01G412800	614381485	614383233	tr|B9SSB0|B9SSB0_RICCO	Transcription factor, putative	PF03634	IPR005333; IPR017887	-
6A	haploblock	614165151	614448378	6A:614373502	6	4	TraesCS6A02G412900	TraesCS6A01G412900	614442107	614446073	tr|A0A076L4U3|A0A076L4U3_CICAR	Peroxidase	PF00141	IPR002016; IPR002207; IPR010255; IPR019793	GO:0004601; GO:0006979; GO:0020037; GO:0055114
6A	haploblock	614165151	614448378	6A:614373502	6	4	TraesCS6A02G413000	TraesCS6A01G413000	614448095	614448336	tr|Q1G3M6|Q1G3M6_ARATH	Bric-a-brac protein	-	-	-
6A	haploblock	617218424	617591341	6A:617591341	10	5	TraesCS6A02G420500	TraesCS6A01G420500	617221894	617222441	tr|A0A0J8B8I8|A0A0J8B8I8_BETVU	DNA topoisomerase	-	-	-
6A	haploblock	617218424	617591341	6A:617591341	10	5	TraesCS6A02G420600	TraesCS6A01G420600	617246463	617251052	tr|A0A1J6I1U8|A0A1J6I1U8_NICAT	Protein sawadee homeodomain-like 2	PF00046; PF16719	IPR001356; IPR009057; IPR032001	GO:0003677; GO:0003682
6A	haploblock	617218424	617591341	6A:617591341	10	5	TraesCS6A02G420700	TraesCS6A01G420700	617318237	617323585	tr|A0A1J3DXW2|A0A1J3DXW2_NOCCA	Protein SAWADEE HOMEODOMAIN-like protein 2	PF16719	IPR009057; IPR032001	GO:0003677; GO:0003682
6A	haploblock	617218424	617591341	6A:617591341	10	5	TraesCS6A02G420800	TraesCS6A01G420800	617341223	617345333	AT3G18380.1	DNA-BINDING TRANSCRIPTION FACTOR 2	PF00046; PF16719	IPR001356; IPR009057; IPR032001	GO:0003677; GO:0003682
6A	haploblock	617218424	617591341	6A:617591341	10	5	TraesCS6A02G420900	TraesCS6A01G420900	617551301	617559654	tr|A0A1J3DXW2|A0A1J3DXW2_NOCCA	Protein SAWADEE HOMEODOMAIN-like protein 2	PF16719	IPR009057; IPR032001	GO:0003677; GO:0003682
6B	haploblock	12226951	12668423	6B:12668423	2	8	TraesCS6B02G020200	TraesCS6B01G020200	12591135	12591499	tr|A0A1J3HNP1|A0A1J3HNP1_NOCCA	Glutathione S-transferase T3	-	-	-
6B	haploblock	12226951	12668423	6B:12668423	2	8	TraesCS6B02G020300	TraesCS6B01G020300	12592826	12599653	tr|A0A0B0P617|A0A0B0P617_GOSAR	Centromere O	PF09496	IPR018464	GO:0000776; GO:0034508
6B	haploblock	12226951	12668423	6B:12668423	2	8	TraesCS6B02G020400	TraesCS6B01G020400	12631430	12634346	AT4G08850.2	Leucine-rich repeat receptor-like protein kinase family protein	PF08263; PF00560; PF13855	IPR001611; IPR003591; IPR013210; IPR032675	GO:0005515
6B	haploblock	12226951	12668423	6B:12668423	2	8	TraesCS6B02G020500	TraesCS6B01G020500	12641160	12643123	tr|A0A072V217|A0A072V217_MEDTR	Wall-associated receptor kinase-like protein	-	-	-
6B	haploblock	12226951	12668423	6B:12668423	2	8	TraesCS6B02G020600	TraesCS6B01G020600	12645712	12647206	sp|P93194|RPK1_IPONI	Receptor-like protein kinase	PF00069	IPR000719; IPR008271; IPR011009; IPR017441	GO:0004672; GO:0005524; GO:0006468
6B	haploblock	12226951	12668423	6B:12668423	2	8	TraesCS6B02G020700	-	12653308	12656688	-	-	-	-	-
6B	haploblock	12226951	12668423	6B:12668423	2	8	TraesCS6B02G020800	TraesCS6B01G020800	12659392	12663320	tr|A0A151TM52|A0A151TM52_CAJCA	Nitric oxide synthase 1	PF01926	IPR006073; IPR027417; IPR030378	GO:0005525
6B	haploblock	12226951	12668423	6B:12668423	2	8	TraesCS6B02G020900	TraesCS6B01G020900	12666215	12673718	tr|B6U0P5|B6U0P5_MAIZE	Ubiquitin family protein	PF00240	IPR000626; IPR019954; IPR019956; IPR029071	GO:0005515
6B	SNP	656280645	656280645	6B:656280645	1	1	TraesCS6B02G381300	TraesCS6B01G381300	656273612	656281007	tr|A0A1D6AMF6|A0A1D6AMF6_WHEAT	Diacylglycerol kinase	PF00781; PF00609	IPR000756; IPR001206; IPR016064; IPR016961; IPR017438	GO:0003951; GO:0004143; GO:0007205; GO:0008152; GO:0016301
6B	haploblock	687241289	687732425	6B:687528310	4	8	TraesCS6B02G414200	-	687305706	687308164	-	-	-	-	-
6B	haploblock	687241289	687732425	6B:687528310	4	8	TraesCS6B02G414300	TraesCS6B01G414300	687317580	687318076	tr|W9RUT9|W9RUT9_9ROSA	Double-stranded RNA-binding protein 4	-	-	-
6B	haploblock	687241289	687732425	6B:687528310	4	8	TraesCS6B02G414400	TraesCS6B01G414400	687366568	687367110	tr|N1QR17|N1QR17_AEGTA	Aldose reductase	-	-	-
6B	haploblock	687241289	687732425	6B:687528310	4	8	TraesCS6B02G414500	TraesCS6B01G414500	687371964	687372384	AT1G69810.2	WRKY DNA-binding protein 36	-	-	-
6B	haploblock	687241289	687732425	6B:687528310	4	8	TraesCS6B02G414600	TraesCS6B01G414600	687412963	687413619	sp|C3LWU0|LAMB_VIBCM	Maltoporin	-	-	-
6B	haploblock	687241289	687732425	6B:687528310	4	8	TraesCS6B02G414700	TraesCS6B01G414700	687524514	687526016	AT1G07090.1	LIGHT-DEPENDENT SHORT HYPOCOTYLS-like protein (DUF640)	PF04852	IPR006936	-
6B	haploblock	687241289	687732425	6B:687528310	4	8	TraesCS6B02G414800	TraesCS6B01G414800	687554161	687557504	tr|M8BMZ0|M8BMZ0_AEGTA	SAP-like protein BP-73	PF07498	IPR011112	GO:0006353
6B	haploblock	687241289	687732425	6B:687528310	4	8	TraesCS6B02G414900	-	687731775	687734202	-	-	-	-	-
6B	SNP	706327428	706327428	6B:706327428	1	1	TraesCS6B02G442900	TraesCS6B01G442900	706324443	706333542	sp|P93194|RPK1_IPONI	Receptor-like protein kinase	PF00069; PF13962	IPR000719; IPR008271; IPR011009; IPR017441; IPR026961	GO:0004672; GO:0005524; GO:0006468
7A	haploblock	127581571	127596189	7A:127596189	2	1	TraesCS7A02G172900	TraesCS7A01G172900	127594894	127602177	tr|A0A061GHA9|A0A061GHA9_THECC	Chaperonin-like RbcX protein	PF02341	IPR003435	-
7A	haploblock	672644138	674672499	7A:672644138; 7A:672856129; 7A:673460466	16	22	TraesCS7A02G480500	TraesCS7A01G480500	672783119	672786504	sp|A3MZ32|RAPA_ACTP2	RNA polymerase-associated protein RapA	-	-	-
7A	haploblock	672644138	674672499	7A:672644138; 7A:672856129; 7A:673460466	16	22	TraesCS7A02G480600	TraesCS7A01G480600	672855815	672859747	AT5G22850.1	Eukaryotic aspartyl protease family protein	PF14543; PF14541	IPR001461; IPR021109; IPR032799; IPR032861; IPR033121	GO:0004190; GO:0006508
7A	haploblock	672644138	674672499	7A:672644138; 7A:672856129; 7A:673460466	16	22	TraesCS7A02G480700	TraesCS7A01G480700	672872713	672874427	tr|A0A1D6BP32|A0A1D6BP32_WHEAT	Mg-protoporphyrin IX chelatase	PF01078	IPR000523; IPR003593; IPR011775; IPR027417	GO:0005524; GO:0015995; GO:0016851
7A	haploblock	672644138	674672499	7A:672644138; 7A:672856129; 7A:673460466	16	22	TraesCS7A02G480800	TraesCS7A01G480800	672878997	672885067	tr|A0A1E5W3K2|A0A1E5W3K2_9POAL	Citrate-binding protein	PF08787	IPR013320; IPR014895	-
7A	haploblock	672644138	674672499	7A:672644138; 7A:672856129; 7A:673460466	16	22	TraesCS7A02G480900	TraesCS7A01G480900	672950936	672951333	tr|M8B306|M8B306_AEGTA	F-box protein	-	-	-
7A	haploblock	672644138	674672499	7A:672644138; 7A:672856129; 7A:673460466	16	22	TraesCS7A02G481000	TraesCS7A01G481000	673019906	673021149	tr|A0A1E5UQ59|A0A1E5UQ59_9POAL	Pentatricopeptide repeat-containing protein	-	-	-
7A	haploblock	672644138	674672499	7A:672644138; 7A:672856129; 7A:673460466	16	22	TraesCS7A02G481100	TraesCS7A01G481100	673126510	673127765	tr|M8B306|M8B306_AEGTA	F-box protein	PF00646	IPR001810	GO:0005515
7A	haploblock	672644138	674672499	7A:672644138; 7A:672856129; 7A:673460466	16	22	TraesCS7A02G481200	TraesCS7A01G481200	673243795	673245558	tr|M8B306|M8B306_AEGTA	F-box protein	PF00646	IPR001810	GO:0005515
7A	haploblock	672644138	674672499	7A:672644138; 7A:672856129; 7A:673460466	16	22	TraesCS7A02G481300	TraesCS7A01G481300	673401542	673403327	tr|A0A1D1XUY2|A0A1D1XUY2_9ARAE	ATP-dependent Clp protease ATP-binding subunit ClpL	-	-	-
7A	haploblock	672644138	674672499	7A:672644138; 7A:672856129; 7A:673460466	16	22	TraesCS7A02G481400	TraesCS7A01G481400	673778419	673784059	tr|A0A1E5WMA2|A0A1E5WMA2_9POAL	Cytochrome c oxidase subunit 6a, mitochondrial	-	IPR001349	GO:0004129; GO:0005743; GO:0005751
7A	haploblock	672644138	674672499	7A:672644138; 7A:672856129; 7A:673460466	16	22	TraesCS7A02G481500	TraesCS7A01G481500	674015728	674020492	tr|A9GYV1|A9GYV1_SOYBN	Allantoate amidohydrolase	PF01546; PF07687	IPR001261; IPR002933; IPR010158; IPR011650	GO:0006508; GO:0008152; GO:0008237; GO:0016787; GO:0016813
7A	haploblock	672644138	674672499	7A:672644138; 7A:672856129; 7A:673460466	16	22	TraesCS7A02G481600	TraesCS7A01G481600	674081463	674082918	tr|I2AW95|I2AW95_9POAL	Aberrant panicle organization 1 protein	PF12937	IPR001810; IPR011043; IPR015915	GO:0005515
7A	haploblock	672644138	674672499	7A:672644138; 7A:672856129; 7A:673460466	16	22	TraesCS7A02G481700	TraesCS7A01G481700	674090628	674091962	tr|A0A1D1XT36|A0A1D1XT36_9ARAE	Glucan endo-1,3-beta-glucosidase-like protein 3	PF07983	IPR012946	-
7A	haploblock	672644138	674672499	7A:672644138; 7A:672856129; 7A:673460466	16	22	TraesCS7A02G481800	TraesCS7A01G481800	674103804	674108136	tr|A0A0A0YMU7|A0A0A0YMU7_ALBBR	Syntaxin	PF00804; PF05739	IPR000727; IPR006011; IPR006012; IPR010989	GO:0005484; GO:0005515; GO:0006886; GO:0016020; GO:0016192
7A	haploblock	672644138	674672499	7A:672644138; 7A:672856129; 7A:673460466	16	22	TraesCS7A02G481900	TraesCS7A01G481900	674115011	674115615	tr|T1N5C9|T1N5C9_TRIUA	CASP-like protein	PF04535	IPR006702	-
7A	haploblock	672644138	674672499	7A:672644138; 7A:672856129; 7A:673460466	16	22	TraesCS7A02G482000	TraesCS7A01G482000	674270192	674272522	tr|M8A762|M8A762_TRIUA	Haloacid dehalogenase-like hydrolase domain-containing protein 3	PF00702	IPR006439; IPR011949; IPR023214	GO:0008152; GO:0016787
7A	haploblock	672644138	674672499	7A:672644138; 7A:672856129; 7A:673460466	16	22	TraesCS7A02G482100	TraesCS7A01G482100	674273137	674275483	tr|A0A1D6BK85|A0A1D6BK85_WHEAT	Protein DETOXIFICATION	PF01554	IPR002528	GO:0006855; GO:0015238; GO:0015297; GO:0016020; GO:0055085
7A	haploblock	672644138	674672499	7A:672644138; 7A:672856129; 7A:673460466	16	22	TraesCS7A02G482200	TraesCS7A01G482200	674276644	674280959	tr|Q6H511|Q6H511_ORYSJ	LEM3 (Ligand-effect modulator 3)-like	PF03381	IPR005045	GO:0016020
7A	haploblock	672644138	674672499	7A:672644138; 7A:672856129; 7A:673460466	16	22	TraesCS7A02G482300	TraesCS7A01G482300	674298083	674300978	tr|A0A1D6BK90|A0A1D6BK90_WHEAT	Carboxypeptidase	PF00450	IPR001563; IPR018202; IPR029058	GO:0004185; GO:0006508
7A	haploblock	672644138	674672499	7A:672644138; 7A:672856129; 7A:673460466	16	22	TraesCS7A02G482400	-	674505757	674506154	-	-	-	-	-
7A	haploblock	672644138	674672499	7A:672644138; 7A:672856129; 7A:673460466	16	22	TraesCS7A02G482500	TraesCS7A01G482500	674508803	674509594	tr|A0A072U2X2|A0A072U2X2_MEDTR	Myb/SANT-like DNA-binding domain protein	PF12776	IPR024752	-
7A	haploblock	672644138	674672499	7A:672644138; 7A:672856129; 7A:673460466	16	22	TraesCS7A02G482600	-	674520710	674521107	-	-	-	-	-
7B	SNP	59821499	59821499	7B:59821499	1	1	TraesCS7B02G057400	TraesCS7B01G057400	59821044	59825460	tr|B8B3N1|B8B3N1_ORYSI	Glutamate receptor	PF13458; PF00497; PF00060	IPR001320; IPR001638; IPR028081; IPR028082	GO:0004970; GO:0016020
7B	SNP	444463299	444463299	7B:444463299	1	1	TraesCS7B02G238900	TraesCS7B01G238900	444461020	444474775	tr|G7KAQ1|G7KAQ1_MEDTR	Intracellular protein transporter USO1-like protein	-	-	-
7D	haploblock	57391898	58846746	7D:58633321	8	21	TraesCS7D02G095200	TraesCS7D01G095200	57539728	57541173	AT5G50220.1	F-box family protein	PF00646	IPR001810	GO:0005515
7D	haploblock	57391898	58846746	7D:58633321	8	21	TraesCS7D02G095400	TraesCS7D01G095400	58130656	58131337	tr|Q2R399|Q2R399_ORYSJ	GRF zinc finger family protein	PF06839	IPR010666	GO:0008270
7D	haploblock	57391898	58846746	7D:58633321	8	21	TraesCS7D02G095500	TraesCS7D01G095500	58131983	58134079	tr|C8C9S7|C8C9S7_ORYSJ	Cytochrome P450 family protein	PF00067	IPR001128; IPR002401; IPR017972	GO:0005506; GO:0016705; GO:0020037; GO:0055114
7D	haploblock	57391898	58846746	7D:58633321	8	21	TraesCS7D02G095700	TraesCS7D01G095700	58152764	58154555	tr|C8C9S7|C8C9S7_ORYSJ	Cytochrome P450 family protein	PF00067	IPR001128; IPR002401; IPR017972	GO:0005506; GO:0016705; GO:0020037; GO:0055114
7D	haploblock	57391898	58846746	7D:58633321	8	21	TraesCS7D02G095800	TraesCS7D01G095800	58261962	58264535	tr|X5MPI5|X5MPI5_PINTA	Xyloglucan alpha-1,6-xylosyltransferase	PF05637	IPR008630; IPR029044	GO:0016021; GO:0016757
7D	haploblock	57391898	58846746	7D:58633321	8	21	TraesCS7D02G095900	TraesCS7D01G095900	58480806	58484134	tr|A0A0E0IEZ5|A0A0E0IEZ5_ORYNI	Purple acid phosphatase	PF16656; PF00149; PF14008	IPR004843; IPR008963; IPR015914; IPR025733; IPR029052	GO:0003993; GO:0016787; GO:0046872
7D	haploblock	57391898	58846746	7D:58633321	8	21	TraesCS7D02G096000	TraesCS7D01G096000	58486649	58492226	tr|M7YDZ0|M7YDZ0_TRIUA	Disease resistance protein RPM1	PF00931	IPR002182; IPR011991; IPR027417; IPR032675	GO:0043531
7D	haploblock	57391898	58846746	7D:58633321	8	21	TraesCS7D02G096100	-	58493013	58494688	-	-	-	-	-
7D	haploblock	57391898	58846746	7D:58633321	8	21	TraesCS7D02G096200	TraesCS7D01G096200	58495754	58497247	tr|G7LHG7|G7LHG7_MEDTR	Transmembrane protein, putative	-	-	-
7D	haploblock	57391898	58846746	7D:58633321	8	21	TraesCS7D02G096300	TraesCS7D01G096300	58500799	58504536	tr|A0A1E5WAD7|A0A1E5WAD7_9POAL	Nucleosome assembly protein 1-1	PF00956	IPR002164	GO:0005634; GO:0006334
7D	haploblock	57391898	58846746	7D:58633321	8	21	TraesCS7D02G096400	TraesCS7D01G096400	58620834	58621360	sp|A4IXU1|SYL_FRATW	Leucine--tRNA ligase	PF12776	IPR024752	-
7D	haploblock	57391898	58846746	7D:58633321	8	21	TraesCS7D02G096500	TraesCS7D01G096500	58624112	58625895	sp|P0CB80|NDUA2_PONPY	NADH dehydrogenase [ubiquinone] 1 alpha subcomplex subunit 2	-	-	-
7D	haploblock	57391898	58846746	7D:58633321	8	21	TraesCS7D02G096600	TraesCS7D01G096600	58632532	58637650	tr|W9RSQ3|W9RSQ3_9ROSA	Acetyl-coenzyme A carboxylase carboxyl transferase subunit alpha	PF01039	IPR011762; IPR011763; IPR029045; IPR034733	GO:0016874
7D	haploblock	57391898	58846746	7D:58633321	8	21	TraesCS7D02G096700	TraesCS7D01G096700	58642167	58644819	tr|B6TEX7|B6TEX7_MAIZE	Cysteine synthase	PF00291	IPR001926; IPR005856; IPR005859	GO:0004124; GO:0006535
7D	haploblock	57391898	58846746	7D:58633321	8	21	TraesCS7D02G096800	TraesCS7D01G096800	58737798	58740831	tr|B6TEX7|B6TEX7_MAIZE	Cysteine synthase	PF00291	IPR001926; IPR005856; IPR005859	GO:0004124; GO:0006535
7D	haploblock	57391898	58846746	7D:58633321	8	21	TraesCS7D02G096900	TraesCS7D01G096900	58768354	58769045	tr|A0A151SUI8|A0A151SUI8_CAJCA	Histone H3	PF00125	IPR000164; IPR007125; IPR009072	GO:0000786; GO:0003677; GO:0046982
7D	haploblock	57391898	58846746	7D:58633321	8	21	TraesCS7D02G097000	TraesCS7D01G097000	58777019	58785901	tr|A0A060Q2I0|A0A060Q2I0_WHEAT	Copalyl diphosphate synthase	PF01397; PF03936	IPR001906; IPR005630; IPR008930; IPR008949	GO:0000287; GO:0008152; GO:0010333; GO:0016829
7D	haploblock	57391898	58846746	7D:58633321	8	21	TraesCS7D02G097100	TraesCS7D01G097100	58822389	58823827	AT5G38350.1	Disease resistance protein (NBS-LRR class) family	PF00931	IPR002182; IPR027417	GO:0043531
7D	haploblock	57391898	58846746	7D:58633321	8	21	TraesCS7D02G097200	TraesCS7D01G097200	58825303	58826888	AT5G40060.2	Disease resistance protein (NBS-LRR class) family	PF00931	IPR002182; IPR027417	GO:0043531
7D	haploblock	57391898	58846746	7D:58633321	8	21	TraesCS7D02G097300	TraesCS7D01G097300	58829352	58830635	tr|A0A1D6SFL1|A0A1D6SFL1_WHEAT	Xyloglucan endotransglucosylase/hydrolase	PF00722; PF06955	IPR000757; IPR008264; IPR010713; IPR013320; IPR016455	GO:0004553; GO:0005618; GO:0005975; GO:0006073; GO:0010411; GO:0016762; GO:0042546; GO:0048046
7D	haploblock	57391898	58846746	7D:58633321	8	21	TraesCS7D02G097400	TraesCS7D01G097400	58841861	58843425	tr|A0A1D6SFL3|A0A1D6SFL3_WHEAT	Xyloglucan endotransglucosylase/hydrolase	PF00722; PF06955	IPR000757; IPR008264; IPR010713; IPR013320; IPR016455	GO:0004553; GO:0005618; GO:0005975; GO:0006073; GO:0010411; GO:0016762; GO:0042546; GO:0048046
7D	SNP	117245582	117245582	7D:117245582	1	1	TraesCS7D02G166500	TraesCS7D01G166500	117242814	117245836	tr|A0A072URN4|A0A072URN4_MEDTR	Myb transcription factor	PF00249	IPR001005; IPR009057; IPR017930	GO:0003677
7D	SNP	197300822	197300822	7D:197300822	1	1	TraesCS7D02G234600	TraesCS7D01G234600	197297126	197302638	tr|A0A199UKT8|A0A199UKT8_ANACO	FKBP12-interacting protein of 37 kDa	PF17098	IPR029732	GO:0005634; GO:0080009

## Sheet: Variant Effect Prediction
Table S4 (C): Protein translation effect prediction for all SNPs identified as significant in the GWAS analysis. Gene functions were assigned by the IWGSC using the Automated Assignment of Human Readable Descriptions (AHRD) pipeline.
Location	Alleles	Gene ID	Feature	Feature Type	Strand	Distance	Consequence	CDS Position	Protein Position	Amino Acids	Codons	Blast-Hit-Accession	Description	Pfam IDs	Interpro IDs	GO IDs
1A:13666754	T/G	TraesCS1A02G029100	TraesCS1A02G029100.1	Transcript	1	-	missense_variant	1927	643	Y/D	Tat/Gat	AT5G41550.1	Disease resistance protein (TIR-NBS-LRR class) family	PF00931	IPR002182; IPR011991; IPR027417; IPR032675	GO:0043531
1A:13666754	T/G	TraesCS1A02G029100	TraesCS1A02G029100.2	Transcript	1	-	missense_variant	1153	385	Y/D	Tat/Gat	AT5G41550.1	Disease resistance protein (TIR-NBS-LRR class) family	PF00931	IPR002182; IPR011991; IPR027417; IPR032675	GO:0043531
1A:13666754	T/G	TraesCS1A02G029200	TraesCS1A02G029200.1	Transcript	-1	3148	downstream_gene_variant	-	-	-	-	tr|M8CVF5|M8CVF5_AEGTA	Pumilio-like protein	PF07990; PF00806	IPR001313; IPR011989; IPR012940; IPR016024; IPR033133	GO:0003723; GO:0005488
1A:40498783	G/T	-	-	-	-	-	intergenic_variant	-	-	-	-	-	-	-	-	-
1A:49502948	T/C	-	-	-	-	-	intergenic_variant	-	-	-	-	-	-	-	-	-
1A:52268667	G/A	-	-	-	-	-	intergenic_variant	-	-	-	-	-	-	-	-	-
1A:103223278	A/T	-	-	-	-	-	intergenic_variant	-	-	-	-	-	-	-	-	-
1A:251018060	C/T	TraesCS1A02G144800	TraesCS1A02G144800.1	Transcript	1	-	intron_variant	-	-	-	-	-	-	-	-	-
1A:372638734	T/C	TraesCS1A02G210300	TraesCS1A02G210300.1	Transcript	-1	1569	upstream_gene_variant	-	-	-	-	tr|A0A0K9Q5H5|A0A0K9Q5H5_ZOSMR	3-hydroxyisobutyryl-CoA hydrolase-like protein	PF16113	IPR029045; IPR032259	GO:0003860
1A:372638734	T/C	TraesCS1A02G210300	TraesCS1A02G210300.2	Transcript	-1	1569	upstream_gene_variant	-	-	-	-	tr|A0A0K9Q5H5|A0A0K9Q5H5_ZOSMR	3-hydroxyisobutyryl-CoA hydrolase-like protein	PF16113	IPR029045; IPR032259	GO:0003860
1A:372638734	T/C	TraesCS1A02G210400	TraesCS1A02G210400.1	Transcript	-1	387	downstream_gene_variant	-	-	-	-	tr|W4ZPX1|W4ZPX1_WHEAT	Trehalose 6-phosphate phosphatase	PF02358	IPR003337; IPR006379; IPR023214	GO:0003824; GO:0005992
1A:465502281	A/G	TraesCS1A02G272300	TraesCS1A02G272300.1	Transcript	1	4609	downstream_gene_variant	-	-	-	-	tr|W9RA19|W9RA19_9ROSA	Ethylene-responsive transcription factor	PF00847	IPR001471; IPR016177	GO:0003677; GO:0003700; GO:0006355
1A:465502281	A/G	TraesCS1A02G272400	TraesCS1A02G272400.1	Transcript	1	-	intron_variant	-	-	-	-	tr|G7JAD5|G7JAD5_MEDTR	Like-COV protein	PF04367	IPR007462	-
1A:507879685	G/A	-	-	-	-	-	intergenic_variant	-	-	-	-	-	-	-	-	-
1A:583992305	C/T	TraesCS1A02G431900	TraesCS1A02G431900.1	Transcript	-1	1058	upstream_gene_variant	-	-	-	-	AT3G60040.4	F-box family protein	PF08387	IPR001810; IPR006566; IPR032675	GO:0005515
1A:583992305	C/T	TraesCS1A02G432000	TraesCS1A02G432000.1	Transcript	1	3457	upstream_gene_variant	-	-	-	-	tr|A0A072U629|A0A072U629_MEDTR	Lectin receptor kinase	PF00139; PF07714	IPR000719; IPR001220; IPR001245; IPR011009; IPR013320; IPR017441; IPR019825	GO:0004672; GO:0005524; GO:0006468; GO:0030246
1A:583992305	C/T	TraesCS1A02G432000	TraesCS1A02G432000.2	Transcript	1	3457	upstream_gene_variant	-	-	-	-	tr|A0A072U629|A0A072U629_MEDTR	Lectin receptor kinase	PF00139; PF07714	IPR000719; IPR001220; IPR001245; IPR011009; IPR013320; IPR017441; IPR019825	GO:0004672; GO:0005524; GO:0006468; GO:0030246
1B:39382550	G/A	TraesCS1B02G056400	TraesCS1B02G056400.1	Transcript	1	-	intron_variant	-	-	-	-	tr|Q6K268|Q6K268_ORYSJ	Ankyrin repeat protein-like	PF12796	IPR002110; IPR011990; IPR013026; IPR019734; IPR020683	GO:0005515
1B:39382550	G/A	TraesCS1B02G056400	TraesCS1B02G056400.2	Transcript	1	-	intron_variant	-	-	-	-	tr|Q6K268|Q6K268_ORYSJ	Ankyrin repeat protein-like	PF12796	IPR002110; IPR011990; IPR013026; IPR019734; IPR020683	GO:0005515
1B:50989662	A/G	TraesCS1B02G066700	TraesCS1B02G066700.1	Transcript	1	997	downstream_gene_variant	-	-	-	-	-	-	-	-	-
2A:7231537	G/C	TraesCS2A02G015900	TraesCS2A02G015900.1	Transcript	1	3607	downstream_gene_variant	-	-	-	-	tr|M8CXE1|M8CXE1_AEGTA	3'-N-debenzoyl-2'-deoxytaxol N-benzoyltransferase	PF02458	IPR003480	GO:0016747
2A:40249083	A/T	-	-	-	-	-	intergenic_variant	-	-	-	-	-	-	-	-	-
2A:620961503	G/A	-	-	-	-	-	intergenic_variant	-	-	-	-	-	-	-	-	-
2A:664114222	G/C	-	-	-	-	-	intergenic_variant	-	-	-	-	-	-	-	-	-
2A:740238876	C/T	-	-	-	-	-	intergenic_variant	-	-	-	-	-	-	-	-	-
2A:764324892	T/A	TraesCS2A02G564000	TraesCS2A02G564000.1	Transcript	-1	-	5_prime_UTR_variant	-	-	-	-	tr|A0A0B0MJ41|A0A0B0MJ41_GOSAR	E3 ubiquitin-protein ligase	PF02225; PF13639	IPR001841; IPR003137; IPR013083	GO:0005515; GO:0008270
2A:764324892	T/A	TraesCS2A02G564000	TraesCS2A02G564000.2	Transcript	-1	-	5_prime_UTR_variant	-	-	-	-	tr|A0A0B0MJ41|A0A0B0MJ41_GOSAR	E3 ubiquitin-protein ligase	PF02225; PF13639	IPR001841; IPR003137; IPR013083	GO:0005515; GO:0008270
2A:768420387	G/C	-	-	-	-	-	intergenic_variant	-	-	-	-	-	-	-	-	-
2B:3266917	A/C	-	-	-	-	-	intergenic_variant	-	-	-	-	-	-	-	-	-
2B:4475209	T/A	TraesCS2B02G006900	TraesCS2B02G006900.1	Transcript	-1	2583	upstream_gene_variant	-	-	-	-	tr|Q9AVM3|Q9AVM3_WHEAT	Cytochrome P450	PF00067	IPR001128; IPR002401; IPR017972	GO:0005506; GO:0016705; GO:0020037; GO:0055114
2B:4638412	G/A	TraesCS2B02G007400	TraesCS2B02G007400.1	Transcript	1	2058	downstream_gene_variant	-	-	-	-	tr|Q6YT83|Q6YT83_ORYSJ	Receptor protein kinase-related protein-like	PF00069	IPR000719; IPR008271; IPR011009	GO:0004672; GO:0005524; GO:0006468
2B:4638412	G/A	TraesCS2B02G007400	TraesCS2B02G007400.2	Transcript	1	304	downstream_gene_variant	-	-	-	-	tr|Q6YT83|Q6YT83_ORYSJ	Receptor protein kinase-related protein-like	PF00069	IPR000719; IPR008271; IPR011009	GO:0004672; GO:0005524; GO:0006468
2B:4638412	G/A	TraesCS2B02G007400	TraesCS2B02G007400.3	Transcript	1	304	downstream_gene_variant	-	-	-	-	tr|Q6YT83|Q6YT83_ORYSJ	Receptor protein kinase-related protein-like	PF00069	IPR000719; IPR008271; IPR011009	GO:0004672; GO:0005524; GO:0006468
2B:4638412	G/A	TraesCS2B02G007500	TraesCS2B02G007500.1	Transcript	1	4342	upstream_gene_variant	-	-	-	-	tr|Q53Q49|Q53Q49_ORYSJ	NBS-LRR disease resistance protein, putative	PF00931	IPR002182; IPR027417	GO:0043531
2B:44983849	A/G	-	-	-	-	-	intergenic_variant	-	-	-	-	-	-	-	-	-
2D:35084672	G/A	TraesCS2D02G081700	TraesCS2D02G081700.1	Transcript	-1	3065	upstream_gene_variant	-	-	-	-	sp|Q8GIZ5|PGK_LACDL	Phosphoglycerate kinase	-	-	-
2D:181663205	C/A	-	-	-	-	-	intergenic_variant	-	-	-	-	-	-	-	-	-
2D:633668158	G/T	-	-	-	-	-	intergenic_variant	-	-	-	-	-	-	-	-	-
3A:6788503	T/C	-	-	-	-	-	intergenic_variant	-	-	-	-	-	-	-	-	-
3A:477707675	A/G	TraesCS3A02G256000	TraesCS3A02G256000.1	Transcript	-1	1055	downstream_gene_variant	-	-	-	-	-	-	-	-	-
3A:660434027	T/C	TraesCS3A02G418700	TraesCS3A02G418700.1	Transcript	1	2439	upstream_gene_variant	-	-	-	-	-	-	-	-	-
3A:704973519	A/G	TraesCS3A02G473900	TraesCS3A02G473900.1	Transcript	1	-	missense_variant	981	327	I/M	atA/atG	-	-	-	-	-
3A:704973519	A/G	TraesCS3A02G473900	TraesCS3A02G473900.2	Transcript	1	-	missense_variant	981	327	I/M	atA/atG	-	-	-	-	-
3B:189122341	T/A	-	-	-	-	-	intergenic_variant	-	-	-	-	-	-	-	-	-
3B:737436815	G/A	-	-	-	-	-	intergenic_variant	-	-	-	-	-	-	-	-	-
4A:122852500	A/G	-	-	-	-	-	intergenic_variant	-	-	-	-	-	-	-	-	-
4A:379041624	A/C	TraesCS4A02G164300	TraesCS4A02G164300.1	Transcript	1	-	intron_variant	-	-	-	-	tr|A0A0E0KFX1|A0A0E0KFX1_ORYPU	Glycosyltransferase	PF03407	IPR005069; IPR029044	-
4A:581248758	G/A	-	-	-	-	-	intergenic_variant	-	-	-	-	-	-	-	-	-
4A:672693794	A/C	-	-	-	-	-	intergenic_variant	-	-	-	-	-	-	-	-	-
4D:217349774	T/G	-	-	-	-	-	intergenic_variant	-	-	-	-	-	-	-	-	-
4D:389572522	G/A	TraesCS4D02G230000	TraesCS4D02G230000.1	Transcript	1	-	missense_variant	7	3	A/T	Gcg/Acg	tr|A0A1D5Y0P8|A0A1D5Y0P8_WHEAT	Translocase of chloroplast	PF04548	IPR005688; IPR006703; IPR027417	GO:0005525; GO:0006886; GO:0009707; GO:0015450
4D:389572522	G/A	TraesCS4D02G230100	TraesCS4D02G230100.1	Transcript	-1	3797	downstream_gene_variant	-	-	-	-	tr|A0A061EYC2|A0A061EYC2_THECC	TATA box-binding protein-associated factor RNA polymerase I subunit C, putative	-	-	-
5A:594957276	A/G	TraesCS5A02G401900	TraesCS5A02G401900.1	Transcript	1	202	downstream_gene_variant	-	-	-	-	tr|B9HBC9|B9HBC9_POPTR	Kinase family protein	PF00069	IPR000719; IPR008271; IPR011009	GO:0004672; GO:0005524; GO:0006468
5A:594957276	A/G	TraesCS5A02G401900	TraesCS5A02G401900.2	Transcript	1	202	downstream_gene_variant	-	-	-	-	tr|B9HBC9|B9HBC9_POPTR	Kinase family protein	PF00069	IPR000719; IPR008271; IPR011009	GO:0004672; GO:0005524; GO:0006468
5A:594957276	A/G	TraesCS5A02G401900	TraesCS5A02G401900.3	Transcript	1	202	downstream_gene_variant	-	-	-	-	tr|B9HBC9|B9HBC9_POPTR	Kinase family protein	PF00069	IPR000719; IPR008271; IPR011009	GO:0004672; GO:0005524; GO:0006468
5A:594957276	A/G	TraesCS5A02G402000	TraesCS5A02G402000.1	Transcript	1	722	upstream_gene_variant	-	-	-	-	tr|A0A097PPS0|A0A097PPS0_GINBI	Tunicamycin induced 1	-	-	-
5A:594957276	A/G	TraesCS5A02G402100	TraesCS5A02G402100.1	Transcript	-1	4120	downstream_gene_variant	-	-	-	-	tr|G7J5Q2|G7J5Q2_MEDTR	Processing peptidase	PF10502	IPR000223; IPR015927; IPR019533; IPR019756; IPR019757; IPR019758	GO:0006508; GO:0008236; GO:0016020; GO:0016021
5A:594957276	A/G	TraesCS5A02G402100	TraesCS5A02G402100.2	Transcript	-1	4120	downstream_gene_variant	-	-	-	-	tr|G7J5Q2|G7J5Q2_MEDTR	Processing peptidase	PF10502	IPR000223; IPR015927; IPR019533; IPR019756; IPR019757; IPR019758	GO:0006508; GO:0008236; GO:0016020; GO:0016021
5B:34551165	C/T	-	-	-	-	-	intergenic_variant	-	-	-	-	-	-	-	-	-
5B:396479359	C/T	-	-	-	-	-	intergenic_variant	-	-	-	-	-	-	-	-	-
5B:617822981	C/A	TraesCS5B02G446300	TraesCS5B02G446300.1	Transcript	-1	-	intron_variant	-	-	-	-	tr|W5FB69|W5FB69_WHEAT	Lysine--tRNA ligase	PF01336; PF00152	IPR002313; IPR004364; IPR004365; IPR006195; IPR012340; IPR018149; IPR034762	GO:0000166; GO:0003676; GO:0004812; GO:0004824; GO:0005524; GO:0005737; GO:0006418; GO:0006430
5B:617822981	C/A	TraesCS5B02G446300	TraesCS5B02G446300.2	Transcript	-1	-	intron_variant	-	-	-	-	tr|W5FB69|W5FB69_WHEAT	Lysine--tRNA ligase	PF01336; PF00152	IPR002313; IPR004364; IPR004365; IPR006195; IPR012340; IPR018149; IPR034762	GO:0000166; GO:0003676; GO:0004812; GO:0004824; GO:0005524; GO:0005737; GO:0006418; GO:0006430
5B:617822981	C/A	TraesCS5B02G446400	TraesCS5B02G446400.1	Transcript	1	2127	upstream_gene_variant	-	-	-	-	tr|M7Z9W8|M7Z9W8_TRIUA	DNA-binding protein SMUBP-2	PF13086; PF13087	IPR003593; IPR004483; IPR014001; IPR027417	GO:0003677; GO:0005524
5B:710175294	A/C	-	-	-	-	-	intergenic_variant	-	-	-	-	-	-	-	-	-
6A:13888173	A/C	-	-	-	-	-	intergenic_variant	-	-	-	-	-	-	-	-	-
6A:72549494	G/A	-	-	-	-	-	intergenic_variant	-	-	-	-	-	-	-	-	-
6A:150099119	T/A	-	-	-	-	-	intergenic_variant	-	-	-	-	-	-	-	-	-
6A:355929298	G/C	-	-	-	-	-	intergenic_variant	-	-	-	-	-	-	-	-	-
6A:449693253	C/T	TraesCS6A02G239600	TraesCS6A02G239600.1	Transcript	-1	-	intron_variant	-	-	-	-	tr|A0A1D6A896|A0A1D6A896_WHEAT	Aldehyde dehydrogenase	PF00171	IPR012394; IPR015590; IPR016161; IPR016162	GO:0004030; GO:0006081; GO:0008152; GO:0016491; GO:0055114
6A:449693253	C/T	TraesCS6A02G239600	TraesCS6A02G239600.2	Transcript	-1	-	intron_variant	-	-	-	-	tr|A0A1D6A896|A0A1D6A896_WHEAT	Aldehyde dehydrogenase	PF00171	IPR012394; IPR015590; IPR016161; IPR016162	GO:0004030; GO:0006081; GO:0008152; GO:0016491; GO:0055114
6A:449693253	C/T	TraesCS6A02G239600	TraesCS6A02G239600.3	Transcript	-1	-	3_prime_UTR_variant	-	-	-	-	tr|A0A1D6A896|A0A1D6A896_WHEAT	Aldehyde dehydrogenase	PF00171	IPR012394; IPR015590; IPR016161; IPR016162	GO:0004030; GO:0006081; GO:0008152; GO:0016491; GO:0055114
6A:466270386	G/A	-	-	-	-	-	intergenic_variant	-	-	-	-	-	-	-	-	-
6A:542256574	T/C	TraesCS6A02G307800	TraesCS6A02G307800.1	Transcript	1	-	intron_variant	-	-	-	-	tr|A0A0E0K566|A0A0E0K566_ORYPU	Starch synthase, chloroplastic/amyloplastic	PF08323; PF13692	IPR011835; IPR013534	GO:0004373
6A:614373502	A/G	-	-	-	-	-	intergenic_variant	-	-	-	-	-	-	-	-	-
6A:617591341	G/T	-	-	-	-	-	intergenic_variant	-	-	-	-	-	-	-	-	-
6B:12668423	G/A	TraesCS6B02G020900	TraesCS6B02G020900.1	Transcript	1	-	missense_variant	353	118	S/N	aGt/aAt	tr|B6U0P5|B6U0P5_MAIZE	Ubiquitin family protein	PF00240	IPR000626; IPR019954; IPR019956; IPR029071	GO:0005515
6B:12668423	G/A	TraesCS6B02G020900	TraesCS6B02G020900.2	Transcript	1	-	missense_variant	353	118	S/N	aGt/aAt	tr|B6U0P5|B6U0P5_MAIZE	Ubiquitin family protein	PF00240	IPR000626; IPR019954; IPR019956; IPR029071	GO:0005515
6B:12668423	G/A	TraesCS6B02G020900	TraesCS6B02G020900.3	Transcript	1	-	missense_variant	353	118	S/N	aGt/aAt	tr|B6U0P5|B6U0P5_MAIZE	Ubiquitin family protein	PF00240	IPR000626; IPR019954; IPR019956; IPR029071	GO:0005515
6B:12668423	G/A	TraesCS6B02G020900	TraesCS6B02G020900.4	Transcript	1	-	missense_variant	353	118	S/N	aGt/aAt	tr|B6U0P5|B6U0P5_MAIZE	Ubiquitin family protein	PF00240	IPR000626; IPR019954; IPR019956; IPR029071	GO:0005515
6B:656280645	C/T	TraesCS6B02G381300	TraesCS6B02G381300.1	Transcript	1	583	downstream_gene_variant	-	-	-	-	tr|A0A1D6AMF6|A0A1D6AMF6_WHEAT	Diacylglycerol kinase	PF00781; PF00609	IPR000756; IPR001206; IPR016064; IPR016961; IPR017438	GO:0003951; GO:0004143; GO:0007205; GO:0008152; GO:0016301
6B:656280645	C/T	TraesCS6B02G381300	TraesCS6B02G381300.2	Transcript	1	-	3_prime_UTR_variant	-	-	-	-	tr|A0A1D6AMF6|A0A1D6AMF6_WHEAT	Diacylglycerol kinase	PF00781; PF00609	IPR000756; IPR001206; IPR016064; IPR016961; IPR017438	GO:0003951; GO:0004143; GO:0007205; GO:0008152; GO:0016301
6B:656280645	C/T	TraesCS6B02G381300	TraesCS6B02G381300.3	Transcript	1	-	3_prime_UTR_variant	-	-	-	-	tr|A0A1D6AMF6|A0A1D6AMF6_WHEAT	Diacylglycerol kinase	PF00781; PF00609	IPR000756; IPR001206; IPR016064; IPR016961; IPR017438	GO:0003951; GO:0004143; GO:0007205; GO:0008152; GO:0016301
6B:656280645	C/T	TraesCS6B02G381400	TraesCS6B02G381400.1	Transcript	-1	332	downstream_gene_variant	-	-	-	-	tr|A0A0E0GDU8|A0A0E0GDU8_ORYNI	Glutamate receptor	PF01094; PF00497; PF00060	IPR001320; IPR001638; IPR001828; IPR017103; IPR028082	GO:0004970; GO:0016020
6B:687528310	C/G	TraesCS6B02G414700	TraesCS6B02G414700.1	Transcript	-1	2294	upstream_gene_variant	-	-	-	-	AT1G07090.1	LIGHT-DEPENDENT SHORT HYPOCOTYLS-like protein (DUF640)	PF04852	IPR006936	-
6B:706327428	A/G	TraesCS6B02G442900	TraesCS6B02G442900.1	Transcript	-1	-	intron_variant	-	-	-	-	sp|P93194|RPK1_IPONI	Receptor-like protein kinase	PF00069; PF13962	IPR000719; IPR008271; IPR011009; IPR017441; IPR026961	GO:0004672; GO:0005524; GO:0006468
6D:467652883	C/T	-	-	-	-	-	intergenic_variant	-	-	-	-	-	-	-	-	-
7A:30243496	C/T	-	-	-	-	-	intergenic_variant	-	-	-	-	-	-	-	-	-
7A:55399749	A/G	TraesCS7A02G091300	TraesCS7A02G091300.1	Transcript	-1	1697	upstream_gene_variant	-	-	-	-	-	-	-	-	-
7A:127596189	T/C	TraesCS7A02G172900	TraesCS7A02G172900.1	Transcript	1	-	intron_variant	-	-	-	-	-	-	-	-	-
7A:169622110	C/A	-	-	-	-	-	intergenic_variant	-	-	-	-	-	-	-	-	-
7A:196456932	T/G	-	-	-	-	-	intergenic_variant	-	-	-	-	-	-	-	-	-
7A:672644138	A/G	-	-	-	-	-	intergenic_variant	-	-	-	-	-	-	-	-	-
7A:672856129	C/T	TraesCS7A02G480600	TraesCS7A02G480600.1	Transcript	-1	-	missense_variant	1334	445	G/D	gGt/gAt	AT5G22850.1	Eukaryotic aspartyl protease family protein	PF14543; PF14541	IPR001461; IPR021109; IPR032799; IPR032861; IPR033121	GO:0004190; GO:0006508
7A:673460466	C/T	-	-	-	-	-	intergenic_variant	-	-	-	-	-	-	-	-	-
7A:727690323	G/A	-	-	-	-	-	intergenic_variant	-	-	-	-	-	-	-	-	-
7B:59821499	C/T	TraesCS7B02G057400	TraesCS7B02G057400.1	Transcript	-1	-	missense_variant	1991	664	G/D	gGc/gAc	tr|B8B3N1|B8B3N1_ORYSI	Glutamate receptor	PF13458; PF00497; PF00060	IPR001320; IPR001638; IPR028081; IPR028082	GO:0004970; GO:0016020
7B:64138826	A/G	-	-	-	-	-	intergenic_variant	-	-	-	-	-	-	-	-	-
7B:97678492	G/A	TraesCS7B02G085600	TraesCS7B02G085600.1	Transcript	-1	807	downstream_gene_variant	-	-	-	-	AT5G43430.3	electron transfer flavoprotein beta	-	-	-
7B:232267370	G/A	TraesCS7B02G167400	TraesCS7B02G167400.1	Transcript	-1	596	downstream_gene_variant	-	-	-	-	tr|A0A1D1YEM7|A0A1D1YEM7_9ARAE	Molybdenum cofactor sulfurase	-	IPR015421; IPR015422; IPR015424	GO:0003824
7B:444463299	A/G	TraesCS7B02G238900	TraesCS7B02G238900.1	Transcript	1	-	intron_variant	-	-	-	-	tr|G7KAQ1|G7KAQ1_MEDTR	Intracellular protein transporter USO1-like protein	-	-	-
7D:58633321	A/G	TraesCS7D02G096600	TraesCS7D02G096600.1	Transcript	1	-	intron_variant	-	-	-	-	tr|W9RSQ3|W9RSQ3_9ROSA	Acetyl-coenzyme A carboxylase carboxyl transferase subunit alpha	PF01039	IPR011762; IPR011763; IPR029045; IPR034733	GO:0016874
7D:66984783	C/A	TraesCS7D02G111300	TraesCS7D02G111300.1	Transcript	-1	4804	upstream_gene_variant	-	-	-	-	tr|A0A199V1M8|A0A199V1M8_ANACO	Succinate dehydrogenase assembly factor 4, mitochondrial	PF07896	IPR012875	-
7D:66984783	C/A	TraesCS7D02G111400	TraesCS7D02G111400.1	Transcript	-1	2960	downstream_gene_variant	-	-	-	-	sp|Q12GQ0|ATPB_POLSJ	ATP synthase subunit beta	-	-	-
7D:117245582	T/G	TraesCS7D02G166500	TraesCS7D02G166500.1	Transcript	1	-	missense_variant	664	222	S/A	Tcg/Gcg	tr|A0A072URN4|A0A072URN4_MEDTR	Myb transcription factor	PF00249	IPR001005; IPR009057; IPR017930	GO:0003677
7D:197300822	G/T	TraesCS7D02G234600	TraesCS7D02G234600.1	Transcript	1	-	intron_variant	-	-	-	-	tr|A0A199UKT8|A0A199UKT8_ANACO	FKBP12-interacting protein of 37 kDa	PF17098	IPR029732	GO:0005634; GO:0080009
7D:197300822	G/T	TraesCS7D02G234700	TraesCS7D02G234700.1	Transcript	-1	2949	downstream_gene_variant	-	-	-	-	tr|A0A150GI49|A0A150GI49_GONPE	Thioredoxin	-	IPR012336	-
7D:197300822	G/T	TraesCS7D02G234700	TraesCS7D02G234700.2	Transcript	-1	2949	downstream_gene_variant	-	-	-	-	tr|A0A150GI49|A0A150GI49_GONPE	Thioredoxin	-	IPR012336	-
7D:216134381	A/C	-	-	-	-	-	intergenic_variant	-	-	-	-	-	-	-	-	-
7D:553154931	C/T	-	-	-	-	-	intergenic_variant	-	-	-	-	-	-	-	-	-

## Sheet: Genes Within 1Mb of MTAs
S4 Table (D): v1.0 and v1.1 functional annotation IDs for all wheat genes with assigned functions in UniProt located within 1Mb of significant MTAs
Chr	SNP Pos	Gene Start	Gene End	v1.1 annot ID	v1.0 annot ID	SNP-Gene Distance	Strand	UniProtKB ID	Gene Names	Protein Names
1A	13666754	13971894	13975289	TraesCS1A02G029900	TraesCS1A01G029900	305140	+	W4ZYL7	NA	Protein DETOXIFICATION (Multidrug and toxic compound extrusion protein)
1A	40498783	39870731	39872140	TraesCS1A02G059100	TraesCS1A01G059100	626643	-	W4ZY32	NA	Patatin (EC 3.1.1.-)
1A	49502948	48979574	48982761	TraesCS1A02G066400	TraesCS1A01G066400	520187	+	A0A1D6DED4	NA	Dihydrolipoyl dehydrogenase (EC 1.8.1.4)
1A	52268667	52540952	52541789	TraesCS1A02G070000	TraesCS1A01G070000	272285	+	A0A1D5S0P9	NA	E3 ubiquitin-protein ligase (EC 2.3.2.27)
1A	52268667	51700153	51707144	TraesCS1A02G069300	TraesCS1A01G069300	561523	+	A0A1D5S1V5	NA	Phosphoinositide phospholipase C (EC 3.1.4.11)
1A	103223278	103632010	103636401	TraesCS1A02G106200	TraesCS1A01G106200	408732	-	A0A140KPT2	GA2ox-A1	GA2ox-A1 protein
1A	103223278	102372261	102375018	TraesCS1A02G106000	TraesCS1A01G106000	848260	-	W5AJZ4	NA	Golgi apparatus membrane protein TVP23
1A	372638734	372639099	372643296	TraesCS1A02G210400	TraesCS1A01G210400	365	-	W4ZPX1	NA	Trehalose 6-phosphate phosphatase (EC 3.1.3.12)
1A	465502281	465522813	465524805	TraesCS1A02G272600	TraesCS1A01G272600	20532	-	A0A1D5RRR1	NA	Protein YIPF
1A	465502281	465465185	465470404	TraesCS1A02G272200	TraesCS1A01G272200	31877	+	W4ZN00	NA	S-acyltransferase (EC 2.3.1.225) (Palmitoyltransferase)
1A	507879685	508641117	508642831	TraesCS1A02G317200	TraesCS1A01G317200	761432	-	W4ZN93	B2	B2 protein
1A	583992305	583892469	583895020	TraesCS1A02G431600	TraesCS1A01G431600	97285	+	W4ZN09	NA	RNA polymerase sigma factor
1B	39382550	39587687	39591616	TraesCS1B02G056900	TraesCS1B01G056900	205137	-	W5AAK6	NA	Laccase (EC 1.10.3.2) (Benzenediol:oxygen oxidoreductase) (Diphenol oxidase) (Urishiol oxidase)
1B	39382550	39615841	39616194	TraesCS1B02G057000	TraesCS1B01G057000	233291	-	W5AAJ6	NA	Transcription elongation factor 1 homolog
1B	39382550	39068681	39069658	TraesCS1B02G056000	TraesCS1B01G056000	312892	-	W5AAA2	NA	AT-hook motif nuclear-localized protein
1B	39382550	39854152	39854653	TraesCS1B02G057900	TraesCS1B01G057900	471602	+	A0A1D5SKN3	NA	7,8-dihydroneopterin aldolase (EC 4.1.2.25)
1B	50989662	51105503	51107251	TraesCS1B02G066900	TraesCS1B01G066900	115841	+	W5A8F0	NA	Bidirectional sugar transporter SWEET
1B	50989662	51590005	51590621	TraesCS1B02G067300	TraesCS1B01G067300	600343	+	W5A8J5	PDF7	Defensin
2A	7231537	7687810	7692604	TraesCS2A02G016500	TraesCS2A01G016500	456273	-	A0A1D5TR98	NA	Pectate lyase (EC 4.2.2.2)
2A	7231537	7687810	7692604	TraesCS2A02G016500	TraesCS2A01G016500	456273	-	A0A1D5TR98	NA	Pectate lyase (EC 4.2.2.2)
2A	7231537	7687810	7692604	TraesCS2A02G016500	TraesCS2A01G016500	456273	-	A0A1D5TR98	NA	Pectate lyase (EC 4.2.2.2)
2A	40249083	39468489	39469364	TraesCS2A02G086000	TraesCS2A01G086000	779719	+	W5B3K8	NA	Dirigent protein
2A	620961503	621036156	621037622	TraesCS2A02G378200	TraesCS2A01G378200	74653	+	W5AS72	NA	Glycosyltransferase (EC 2.4.1.-)
2A	620961503	620711457	620712947	TraesCS2A02G378100	TraesCS2A01G378100	248556	+	W5AZ40	NA	Glycosyltransferase (EC 2.4.1.-)
2A	620961503	621920598	621922601	TraesCS2A02G379000	TraesCS2A01G379000	959095	+	A0A140KPT5	GA2ox-A6	GA2ox-A6 protein
2A	664114222	663328459	663330207	TraesCS2A02G407700	TraesCS2A01G407700	784015	-	G3E8E2	AQP8	Aquaporin 8
2A	740238876	740847762	740855550	TraesCS2A02G517500	TraesCS2A01G517500	608886	-	W5AQL5	NA	Chloride channel protein
2A	764324892	764217495	764219293	TraesCS2A02G563700	TraesCS2A01G563700	105599	-	A0A1D5T5I6	NA	Dirigent protein
2A	764324892	763332617	763334107	TraesCS2A02G562000	TraesCS2A01G562000	990785	-	W5APS1	NA	Glycosyltransferase (EC 2.4.1.-)
2A	764324892	763332617	763334107	TraesCS2A02G562000	TraesCS2A01G562000	990785	-	W5APS1	NA	Glycosyltransferase (EC 2.4.1.-)
2A	768420387	768429343	768430368	TraesCS2A02G571700	TraesCS2A01G571700	8956	+	A0A1D5T6G6	NA	Peroxidase (EC 1.11.1.7)
2A	768420387	768305783	768306808	TraesCS2A02G571500	TraesCS2A01G571500	113579	-	A0A1D6RK35	NA	Peroxidase (EC 1.11.1.7)
2A	768420387	768626209	768627573	TraesCS2A02G572500	TraesCS2A01G572500	205822	+	A0A1D5TG93	NA	Peroxidase (EC 1.11.1.7)
2A	768420387	768663628	768665082	TraesCS2A02G572700	TraesCS2A01G572700	243241	+	W5AWW3	NA	Peroxidase (EC 1.11.1.7)
2A	768420387	768676637	768678261	TraesCS2A02G572800	TraesCS2A01G572800	256250	+	A0A1D5TES2	NA	Peroxidase (EC 1.11.1.7)
2A	768420387	768997070	768998532	TraesCS2A02G573300	TraesCS2A01G573300	576683	+	W5AWP7	NA	Peroxidase (EC 1.11.1.7)
2A	768420387	769003029	769004734	TraesCS2A02G573400	TraesCS2A01G573400	582642	+	A0A1D6RHL9	NA	Peroxidase (EC 1.11.1.7)
2A	768420387	769020358	769021493	TraesCS2A02G573500	TraesCS2A01G573500	599971	+	W5AVK6	NA	Peroxidase (EC 1.11.1.7)
2A	768420387	769094307	769095613	TraesCS2A02G573700	TraesCS2A01G573700	673920	+	W5AVW1	NA	Peroxidase (EC 1.11.1.7)
2A	768420387	769144925	769145950	TraesCS2A02G573900	TraesCS2A01G573900	724538	+	W5AS89	NA	Peroxidase (EC 1.11.1.7)
2A	768420387	769220060	769223904	TraesCS2A02G574000	TraesCS2A01G574000	799673	+	W5ARN0	NA	Tubby-like F-box protein
2B	4475209	4751819	4754293	TraesCS2B02G008300	TraesCS2B01G008300	276610	-	A0A1D5U8T4	NA	Serine/threonine-protein kinase
2B	4638412	4751819	4754293	TraesCS2B02G008300	TraesCS2B01G008300	113407	-	A0A1D5U8T4	NA	Serine/threonine-protein kinase
2B	4638412	5628353	5629618	TraesCS2B02G010100	TraesCS2B01G010100	989941	+	W5BPM4	NA	Flavin-containing monooxygenase (EC 1.-.-.-)
2B	4638412	5628353	5629618	TraesCS2B02G010100	TraesCS2B01G010100	989941	+	W5BPM4	NA	Flavin-containing monooxygenase (EC 1.-.-.-)
2B	44983849	44941339	44942802	TraesCS2B02G080500	TraesCS2B01G080500	41047	-	W5BJ25	NA	Glycosyltransferase (EC 2.4.1.-)
2B	44983849	44360794	44361889	TraesCS2B02G079500	TraesCS2B01G079500	621960	-	W5BMD1	NA	Ribulose bisphosphate carboxylase small chain (EC 4.1.1.39)
2B	44983849	45608317	45609780	TraesCS2B02G081400	TraesCS2B01G081400	624468	+	A0A1D6RN57	NA	Glycosyltransferase (EC 2.4.1.-)
2B	44983849	44346502	44347756	TraesCS2B02G079400	TraesCS2B01G079400	636093	-	W5C9Y4	rbcS	Ribulose bisphosphate carboxylase small chain (EC 4.1.1.39)
2B	44983849	44310574	44311682	TraesCS2B02G079300	TraesCS2B01G079300	672167	-	W5BKP3	rbcS	Ribulose bisphosphate carboxylase small chain (EC 4.1.1.39)
2B	44983849	44273954	44274682	TraesCS2B02G079100	TraesCS2B01G079100	709167	-	A0A1D5U6W5	NA	Ribulose bisphosphate carboxylase small chain (EC 4.1.1.39)
2B	44983849	44190898	44191961	TraesCS2B02G078900	TraesCS2B01G078900	791888	-	A0A1D5U6W5	NA	Ribulose bisphosphate carboxylase small chain (EC 4.1.1.39)
2B	44983849	45787482	45799654	TraesCS2B02G082500	TraesCS2B01G082500	803633	-	B2ZGL3	Acc-1	Plastid acetyl-CoA carboxylase
2B	44983849	44158834	44159699	TraesCS2B02G078800	TraesCS2B01G078800	824150	+	Q56TP6	NA	Expansin
2D	35084672	35022662	35025731	TraesCS2D02G081500	TraesCS2D01G081500	58941	-	A0A1D5UYC8	MLO	MLO-like protein
2D	35084672	35000180	35003269	TraesCS2D02G081400	TraesCS2D01G081400	81403	-	A0A2X0S0Y7	MLO CAMPLR22A2D_LOCUS691	MLO-like protein
2D	35084672	34981830	34984090	TraesCS2D02G080900	TraesCS2D01G080900	100582	+	A0A1D5UZW7	NA	Elongation factor 1-alpha
2D	35084672	35259581	35263308	TraesCS2D02G082000	TraesCS2D01G082000	174909	+	A0A1D5UYD6	NA	Phosphoinositide phospholipase C (EC 3.1.4.11)
2D	35084672	34892931	34895128	TraesCS2D02G080800	TraesCS2D01G080800	189544	+	A0A1D5UZW7	NA	Elongation factor 1-alpha
2D	35084672	34341810	34343875	TraesCS2D02G080500	TraesCS2D01G080500	740797	-	A0A1D5V010	CAMPLR22A2D_LOCUS684	Glycosyltransferases (EC 2.4.-.-)
2D	35084672	34329566	34331981	TraesCS2D02G080400	TraesCS2D01G080400	752691	+	A0A1D5V009	CAMPLR22A2D_LOCUS683	Glycosyltransferases (EC 2.4.-.-)
2D	181663205	181306347	181312622	TraesCS2D02G218000	TraesCS2D01G218000	350583	-	A0A1D5UZA7	CAMPLR22A2D_LOCUS2020	V-type proton ATPase subunit H
2D	181663205	181256926	181262484	TraesCS2D02G217600	TraesCS2D01G217600	400721	+	A0A1D5UXF1	CAMPLR22A2D_LOCUS2016	Serine/threonine-protein kinase
2D	181663205	180990526	180994753	TraesCS2D02G217500	TraesCS2D01G217500	668452	+	A0A1D5UY85	CAMPLR22A2D_LOCUS2014	Serine/threonine-protein kinase
2D	181663205	180926462	180933725	TraesCS2D02G217400	TraesCS2D01G217400	729480	+	A0A1D5UXD7	CAMPLR22A2D_LOCUS2013	Serine/threonine-protein kinase
2D	181663205	180926462	180933725	TraesCS2D02G217400	TraesCS2D01G217400	729480	+	A0A1D5UXD7	CAMPLR22A2D_LOCUS2013	Serine/threonine-protein kinase
2D	181663205	180926462	180933725	TraesCS2D02G217400	TraesCS2D01G217400	729480	+	A0A1D5UXD7	CAMPLR22A2D_LOCUS2013	Serine/threonine-protein kinase
2D	181663205	180926462	180933725	TraesCS2D02G217400	TraesCS2D01G217400	729480	+	A0A1D5UXD7	CAMPLR22A2D_LOCUS2013	Serine/threonine-protein kinase
2D	181663205	180926462	180933725	TraesCS2D02G217400	TraesCS2D01G217400	729480	+	A0A1D5UXD7	CAMPLR22A2D_LOCUS2013	Serine/threonine-protein kinase
2D	181663205	182573791	182575914	TraesCS2D02G218700	TraesCS2D01G218700	910586	-	A0A2X0S483	CAMPLR22A2D_LOCUS2026	Phenylalanine ammonia-lyase (EC 4.3.1.24)
2D	633668158	633847654	633851919	TraesCS2D02G561700	TraesCS2D01G561700	179496	+	A0A1D5UPJ6	CAMPLR22A2D_LOCUS5537	Pyruvate kinase (EC 2.7.1.40)
2D	633668158	633877471	633878098	TraesCS2D02G561800	TraesCS2D01G561800	209313	+	A0A1D5UM75	CAMPLR22A2D_LOCUS5538	Auxin-responsive protein
2D	633668158	634051183	634059973	TraesCS2D02G561900	TraesCS2D01G561900	383025	-	A0A1D5UGT5	NA	Katanin p80 WD40 repeat-containing subunit B1 homolog
2D	633668158	634295863	634296951	TraesCS2D02G562600	TraesCS2D01G562600	627705	+	W5BEC0	CAMPLR22A2D_LOCUS5546	Isocitrate dehydrogenase [NAD] subunit, mitochondrial
3A	6788503	6892143	6899402	TraesCS3A02G005500	TraesCS3A01G005500	103640	-	A0A1D5VMI7	MLO	MLO-like protein
3A	6788503	7294435	7297613	TraesCS3A02G006600	TraesCS3A01G006600	505932	+	G1UE17	TaMFT MFT-3A MFT-A1 ZenMFT-3A	MFT (MFT-3A) (MFT-A1b) (Mother of FT and TFL1)
3A	6788503	7437158	7438755	TraesCS3A02G007100	TraesCS3A01G007100	648655	-	A0A1D5VM97	NA	WAT1-related protein
3A	660434027	660855663	660862671	TraesCS3A02G419000	TraesCS3A01G419000	421636	+	A0A1D5VEP2	NA	Obg-like ATPase 1
3A	660434027	660864796	660872768	TraesCS3A02G419100	TraesCS3A01G419100	430769	+	A0A1D6DIM7	NA	Obg-like ATPase 1
3A	704973519	704691056	704695667	TraesCS3A02G473600	TraesCS3A01G473600	277852	-	A0A1D5VFF7	NA	Two-component response regulator
3B	189122341	188244396	188247906	TraesCS3B02G180500	TraesCS3B01G180500	874435	-	A0A077RYD6	TRAES_3BF049800050CFD_c1	Eukaryotic translation initiation factor 3 subunit L (eIF3l)
4A	122852500	122735925	122736187	TraesCS4A02G107100	TraesCS4A01G107100	116313	-	Q76MV8	wpi6	Hydrophobic polypeptide (Plasma membrane protein)
4A	379041624	379464675	379469218	TraesCS4A02G164400	TraesCS4A01G164400	423051	+	W5DVN0	NA	3-ketoacyl-CoA synthase (EC 2.3.1.-)
4A	581248758	580906525	580908057	TraesCS4A02G268700	TraesCS4A01G268700	340701	-	L0GED8	14R2	14-3-3 protein
4A	581248758	581749794	581750715	TraesCS4A02G270400	TraesCS4A01G270400	501036	+	A0A1D5X7D1	NA	Peptidylprolyl isomerase (EC 5.2.1.8)
4A	581248758	580302974	580304107	TraesCS4A02G267900	TraesCS4A01G267900	944651	-	W5DLX7	NA	DNA-directed RNA polymerase subunit
4D	217349774	216742188	216745995	TraesCS4D02G157700	TraesCS4D01G157700	603779	+	A0A1D5XZ64	NA	Proteasome subunit alpha type (EC 3.4.25.1)
4D	389572522	389572516	389575692	TraesCS4D02G230000	TraesCS4D01G230000	6	+	A0A1D5Y0P8	NA	Translocase of chloroplast (EC 3.6.5.-)
4D	389572522	390264477	390269197	TraesCS4D02G230200	TraesCS4D01G230200	691955	+	Q41556	NA	Transcription factor HBP-1a(C14)
5A	594957276	594571029	594576786	TraesCS5A02G401700	TraesCS5A01G401700	380490	+	W5F978	NA	Sucrose non-fermenting-1-related protein kinase 2.8
5B	617822981	617711626	617712368	TraesCS5B02G446100	TraesCS5B01G446100	110613	-	W5FCM4	NA	Auxin-responsive protein
5B	617822981	618120481	618124613	TraesCS5B02G446600	TraesCS5B01G446600	297500	+	A0A1D6DAK0	NA	Eukaryotic translation initiation factor 3 subunit B (eIF3b) (eIF-3-eta) (eIF3 p110)
5B	617822981	617136105	617142110	TraesCS5B02G444700	TraesCS5B01G444700	680871	+	A0A1D6DA36	NA	Pseudouridine synthase (EC 5.4.99.-)
5B	710175294	710208847	710210560	TraesCS5B02G565000	TraesCS5B01G565000	33553	-	A0A096USJ2	NA	Serine/threonine-protein phosphatase (EC 3.1.3.16)
5B	710175294	709366315	709368902	TraesCS5B02G563800	TraesCS5B01G563800	806392	-	A0A1D5Z6C8	NA	RNA polymerase sigma factor
5B	710175294	709366315	709368902	TraesCS5B02G563800	TraesCS5B01G563800	806392	-	A0A1D5Z6C8	NA	RNA polymerase sigma factor
5B	710175294	709366315	709368902	TraesCS5B02G563800	TraesCS5B01G563800	806392	-	A0A1D5Z6C8	NA	RNA polymerase sigma factor
5B	710175294	709332202	709347679	TraesCS5B02G563700	TraesCS5B01G563700	827615	-	A0A1D5Z6C6	NA	Mediator of RNA polymerase II transcription subunit 13
6A	13888173	13503684	13505063	TraesCS6A02G026800	TraesCS6A01G026800	383110	-	A0A1D6AJW7	NA	3-ketoacyl-CoA synthase (EC 2.3.1.-)
6A	150099119	149925135	149928104	TraesCS6A02G158300	TraesCS6A01G158300	171015	-	A0A1D6AGT9	NA	Phosphoglycerate kinase (EC 2.7.2.3)
6A	449693253	449692598	449698656	TraesCS6A02G239600	TraesCS6A01G239600	655	-	A0A1D6A896	NA	Aldehyde dehydrogenase
6A	449693253	449692598	449698656	TraesCS6A02G239600	TraesCS6A01G239600	655	-	A0A1D6A896	NA	Aldehyde dehydrogenase
6A	466270386	465605683	465617075	TraesCS6A02G251200	TraesCS6A01G251200	653311	-	W5G4Y2	NA	E3 ubiquitin protein ligase (EC 2.3.2.27)
6A	466270386	467043072	467046637	TraesCS6A02G252600	TraesCS6A01G252600	772686	+	A0A1D6A6C0	NA	Mechanosensitive ion channel protein
6A	614373502	614523658	614526239	TraesCS6A02G413300	TraesCS6A01G413300	150156	-	A0A1D6A578	NA	4-hydroxybenzoate polyprenyltransferase, mitochondrial (4-HB polyprenyltransferase) (EC 2.5.1.39) (Para-hydroxybenzoate--polyprenyltransferase) (PHB:PPT) (PHB:polyprenyltransferase)
6A	614373502	615128941	615132411	TraesCS6A02G415500	TraesCS6A01G415500	755439	+	A0A1D6A9D9	NA	3-ketoacyl-CoA synthase (EC 2.3.1.-)
6A	617591341	616737841	616743756	TraesCS6A02G418800	TraesCS6A01G418800	847585	-	W5G7Y4	NA	Protein DETOXIFICATION (Multidrug and toxic compound extrusion protein)
6A	617591341	616737841	616743756	TraesCS6A02G418800	TraesCS6A01G418800	847585	-	W5G7Y4	NA	Protein DETOXIFICATION (Multidrug and toxic compound extrusion protein)
6B	656280645	656273744	656280416	TraesCS6B02G381300	TraesCS6B01G381300	229	+	A0A1D6AMF6	NA	Diacylglycerol kinase (DAG kinase) (EC 2.7.1.107)
6B	656280645	656509570	656511936	TraesCS6B02G381600	TraesCS6B01G381600	228925	+	U5HTF2	eIF3g	Eukaryotic translation initiation factor 3 subunit G (eIF3g) (Eukaryotic translation initiation factor 3 RNA-binding subunit) (eIF-3 RNA-binding subunit) (Eukaryotic translation initiation factor 3 subunit 4)
6B	706327428	707025016	707027599	TraesCS6B02G444700	TraesCS6B01G444700	697588	+	A0A1D6APM3	NA	Ubiquitin carboxyl-terminal hydrolase (EC 3.4.19.12)
6B	706327428	705473486	705475000	TraesCS6B02G440300	TraesCS6B01G440300	852428	+	A0A1D6D9A8	NA	Protein DETOXIFICATION (Multidrug and toxic compound extrusion protein)
6B	706327428	705377945	705384852	TraesCS6B02G440200	TraesCS6B01G440200	942576	+	A0A1D6AQV8	NA	Aconitate hydratase (Aconitase) (EC 4.2.1.3)
6D	467652883	466908222	466909192	TraesCS6D02G392100	TraesCS6D01G392100	743691	-	W5GW73	NA	Xyloglucan endotransglucosylase/hydrolase (EC 2.4.1.207)
7A	30243496	30639343	30639751	TraesCS7A02G061500	TraesCS7A01G061500	395847	-	A0A1D6BY74	NA	Dynein light chain
7A	55399749	54999944	55001350	TraesCS7A02G090400	TraesCS7A01G090400	398399	-	A0A1D6BYC3	NA	Superoxide dismutase (EC 1.15.1.1)
7A	55399749	54833171	54838777	TraesCS7A02G089800	TraesCS7A01G089800	560972	-	A0A1D6BU70	NA	Phosphomannomutase (EC 5.4.2.8)
7A	55399749	54816179	54819000	TraesCS7A02G089700	TraesCS7A01G089700	580749	+	A0A1D6BU69	NA	Peroxidase (EC 1.11.1.7)
7A	55399749	54721253	54723738	TraesCS7A02G089400	TraesCS7A01G089400	676011	+	A0A1D6BT73	NA	Fatty acyl-CoA reductase (EC 1.2.1.84)
7A	55399749	56152350	56157333	TraesCS7A02G092300	TraesCS7A01G092300	752601	-	W5HFZ6	NA	6-phosphogluconate dehydrogenase, decarboxylating (EC 1.1.1.44)
7A	55399749	56152350	56157333	TraesCS7A02G092300	TraesCS7A01G092300	752601	-	W5HFZ6	NA	6-phosphogluconate dehydrogenase, decarboxylating (EC 1.1.1.44)
7A	127596189	126927693	126935597	TraesCS7A02G171700	TraesCS7A01G171700	660592	-	A0A1D6BXT0	NA	Aldose 1-epimerase (EC 5.1.3.3) (Galactose mutarotase)
7A	169622110	169038101	169038493	TraesCS7A02G206600	TraesCS7A01G206600	583617	-	A0A1D6DCN8	NA	Acylphosphatase (EC 3.6.1.7)
7A	196456932	197300576	197301626	TraesCS7A02G227100	TraesCS7A01G227100	843644	-	A0A1D6D3F8	NA	Chlorophyll a-b binding protein, chloroplastic
7A	672644138	672872748	672874396	TraesCS7A02G480700	TraesCS7A01G480700	228610	-	A0A1D6BP32	NA	Mg-protoporphyrin IX chelatase (EC 6.6.1.1)
7A	672644138	672008531	672008839	TraesCS7A02G479500	TraesCS7A01G479500	635299	-	A0A1D6BNQ5	NA	Phosphotransferase (EC 2.7.1.-)
7A	672856129	672872748	672874396	TraesCS7A02G480700	TraesCS7A01G480700	16619	-	A0A1D6BP32	NA	Mg-protoporphyrin IX chelatase (EC 6.6.1.1)
7A	672856129	672008531	672008839	TraesCS7A02G479500	TraesCS7A01G479500	847290	-	A0A1D6BNQ5	NA	Phosphotransferase (EC 2.7.1.-)
7A	673460466	672872748	672874396	TraesCS7A02G480700	TraesCS7A01G480700	586070	-	A0A1D6BP32	NA	Mg-protoporphyrin IX chelatase (EC 6.6.1.1)
7A	673460466	674273268	674275187	TraesCS7A02G482100	TraesCS7A01G482100	812802	-	A0A1D6BK85	NA	Protein DETOXIFICATION (Multidrug and toxic compound extrusion protein)
7A	673460466	674298159	674300932	TraesCS7A02G482300	TraesCS7A01G482300	837693	-	A0A1D6BK90	NA	Carboxypeptidase (EC 3.4.16.-)
7A	727690323	727123660	727125094	TraesCS7A02G555100	TraesCS7A01G555100	565229	-	A0A1D6BP44	NA	Dirigent protein
7A	727690323	727052616	727054286	TraesCS7A02G555000	TraesCS7A01G555000	636037	-	A0A1D6BMD2	NA	Dirigent protein
7A	727690323	726857254	726859580	TraesCS7A02G554500	TraesCS7A01G554500	830743	-	W5H9N8	NA	Protein DETOXIFICATION (Multidrug and toxic compound extrusion protein)
7B	59821499	59078731	59080185	TraesCS7B02G056000	TraesCS7B01G056000	741314	+	A0A1D6CDK2	NA	Glycosyltransferase (EC 2.4.1.-)
7B	64138826	64068641	64071208	TraesCS7B02G061600	TraesCS7B01G061600	67618	+	A0A1D6CF28	NA	Pectinesterase (EC 3.1.1.11)
7B	64138826	63937247	63938725	TraesCS7B02G061400	TraesCS7B01G061400	200101	+	A0A1D6CJP5	NA	Exocyst subunit Exo70 family protein
7B	64138826	63934826	63935656	TraesCS7B02G061300	TraesCS7B01G061300	203170	+	A0A1D6CJP6	NA	Histone H3
7B	97678492	97867406	97870966	TraesCS7B02G085700	TraesCS7B01G085700	188914	+	A0A1D6CIH2	NA	DNA-directed RNA polymerase subunit (EC 2.7.7.6)
7B	97678492	97972344	97975073	TraesCS7B02G085800	TraesCS7B01G085800	293852	-	A0A1D6CDX3	NA	Trehalose 6-phosphate phosphatase (EC 3.1.3.12)
7B	97678492	97192168	97193300	TraesCS7B02G085100	TraesCS7B01G085100	485192	+	W5HUQ1	NA	MYB transcription factor SM152-1
7B	232267370	233026149	233027711	TraesCS7B02G167700	TraesCS7B01G167700	758779	-	A0A1D6CH87	NA	Protein DETOXIFICATION (Multidrug and toxic compound extrusion protein)
7B	444463299	444291494	444292840	TraesCS7B02G238800	TraesCS7B01G238800	170459	+	A0A1D6CAH4	NA	Glycosyltransferase (EC 2.4.1.-)
7B	444463299	443690214	443691297	TraesCS7B02G238100	TraesCS7B01G238100	772002	+	A0A1D6C7J0	NA	Peroxidase (EC 1.11.1.7)
7D	58633321	58480900	58483858	TraesCS7D02G095900	TraesCS7D01G095900	149463	+	A0A1D6D2K6	NA	Purple acid phosphatase (EC 3.1.3.2)
7D	58633321	58829423	58830634	TraesCS7D02G097300	TraesCS7D01G097300	196102	+	A0A1D6SFL1	NA	Xyloglucan endotransglucosylase/hydrolase (EC 2.4.1.207)
7D	58633321	58842052	58843312	TraesCS7D02G097400	TraesCS7D01G097400	208731	-	A0A1D6SFL3	NA	Xyloglucan endotransglucosylase/hydrolase (EC 2.4.1.207)
7D	58633321	58867667	58868442	TraesCS7D02G097700	TraesCS7D01G097700	234346	+	Q6SSD6	PSG076	Pollen-specific protein
7D	66984783	66484785	66485114	TraesCS7D02G110000	TraesCS7D01G110000	499669	+	A0A1D6D0T6	NA	Transcription elongation factor 1 homolog
7D	117245582	117242813	117245677	TraesCS7D02G166500	TraesCS7D01G166500	95	+	A0A0C6G3X1	TaC1-D1 MYB7D Ppm1a	Ppm1a (R2R3-MYB transcription factor) (TaC1-D1 protein)
7D	117245582	117524572	117527554	TraesCS7D02G167000	TraesCS7D01G167000	278990	-	A0A1D6CXG4	NA	Mechanosensitive ion channel protein
7D	117245582	116470622	116477479	TraesCS7D02G166100	TraesCS7D01G166100	768103	-	I2ALK7	ER1 ER1_gD	Erecta leucine-rich-repeat receptor-like kinase (Receptor-like serine/threonine protein kinase 1)
7D	197300822	197673126	197674806	TraesCS7D02G234900	TraesCS7D01G234900	372304	-	A0A1D6CY19	NA	Glycosyltransferase (EC 2.4.1.-)
7D	216134381	216094576	216098221	TraesCS7D02G247000	TraesCS7D01G247000	36160	-	A0A1D6CY10	NA	Aminoacylase
7D	216134381	215927290	215928517	TraesCS7D02G246600	TraesCS7D01G246600	205864	+	A0A0C4BKM5	NA	Histone H2A
