# Supplementary material for: Genome-wide association studies for yield-related traits in soft red winter wheat grown in Virginia
Source: PLoS One. 2019 Feb 22;14(2):e0208217. doi: 10.1371/journal.pone.0208217 (PMC6386437; doi:10.1371/journal.pone.0208217)
Supplement: S5 Table — (XLSX) [file pone.0208217.s005.xlsx]

## Sheet: Sheet1
S5 Table - List of candidate genes/genomic features in close proximity to significant marker-trait associations. Candidate genes are either genes of known function in wheat, or else genes with functions inferred based upon the presence of orthologs in other species
Model	Traita	Chrb	Posb	Feature Name/Description	SNP-Feature Proximityc	UniProt ID	Organism	Wheat Gene ID
FarmCPU	FLSG	4D	389572522	Translocase of chloroplast	6bp	A0A3B6JMS6	Triticum aestivum	TraesCS4D02G230000
FarmCPU	FLSG	7B	59821499	OsI_21975 - Glutamate receptor	overlap - missense variant	B8B3N1	Oryza sativa ssp. indica	TraesCS7B02G057400
FarmCPU	FLSG	7B	64138826	Pectinesterase	67Kb	A0A3B6SAB6	Triticum aestivum	TraesCS7B02G061600
FarmCPU	GSQM	1A	103223278	GA2ox-A1 - Gibberellin 2-beta-dioxygenase	409Kb	A0A140KPT2	Triticum aestivum	TraesCS1A02G106200
FarmCPU	GSQM	7A	673460466	APO1 - Abberant panicle organization protein	1Mb	I2AW95	Andropogon hallii	TraesCS7A02G481600
FarmCPU	GSQM	7D	117245582	Myb transcription factor	overlap - missense variant	A0A072URN4	Medicago truncatula	TraesCS7D02G166500
FarmCPU	GSQM/TKW	7B	444463299	Glycosyltransferase	170Kb	A0A3B6SF38	Triticum aestivum	TraesCS7B02G238800
GCTA/FarmCPU	HD	1B	50989662	Bidirectional sugar transporter SWEET	116Kb	A0A3B5YRP9	Triticum aestivum	TraesCS1B02G066900
FarmCPU	HD	2D	35084672	Ppd-D1 - Photoperiod response protein	1Mb	A0A2U9NKH8	Triticum aestivum	TraesCS2D02G079600
FarmCPU	HD	7B	97678492	Myb transcription factor SM152-1	485Kb	W5HUQ1	Triticum aestivum	TraesCS7B02G085100
FarmCPU	HT	1A	13666754	MBK23.7 - TIR-NBS-LRR disease resistance protein	overlap - missense variant	Q9FFS5	Arabidopsis thaliana	TraesCS1A02G029100
FarmCPU	NDVI	1A	251018060	1RS:1AL translocation	r2 = 0.80	-	Triticum aestivum	-
FarmCPU	PROT	5A	594957276	Vrn-A1 - Vernalization response protein	r2 = 0.29	Q5ETV1	Triticum aestivum	TraesCS5A02G391700
FarmCPU	SPH	1A	507879685	B2 protein - Heat stresss response protein	76Kb	W4ZN93	Triticum aestivum	TraesCS1A02G317200
FarmCPU	SPH	5B	617822981	Auxin-responsive protein	110Kb	A0A3B6LTR3	Triticum aestivum	TraesCS5B02G446100
GCTA/FarmCPU	SSQM	3A	6788503	TaMFT	506Kb	G1UE17	Triticum aestivum	TraesCS3A02G006600
FarmCPU	STARCH	1B	39382550	1RS:1BL translocation	r2 = 0.78	-	Triticum aestivum	-
GCTA	TKW	1A	40498783	Patatin	626Kb	A0A3B5XVT9	Triticum aestivum	TraesCS1A02G059100
FarmCPU	TKW	2B	44983849	Sr36/2G:2B translocation	r2 = 0.23	-	Triticum aestivum	-
FarmCPU	TKW	7A	672856129	Eukaryotic aspartyl protease	overlap - missense variant	A0A3B6RLZ6	Triticum aestivum	TraesCS7A02G480600
FarmCPU	TWT	6B	12668423	Ubiquitin family protein	overlap - missense variant	B6U0P5_MAIZE	Zea mays	TraesCS6B02G020900
a FLSG flag leaf stay green; GSQM grains per square meter; HD heading date; NDVI normalized-difference vegetation index at Zadok’s GS25; PROT whole-grain protein content; SPH seeds per head; SSQM spikes per square meter; STARCH whole-grain starch content; TKW thousand kernel weight; TWT test weight
b Grey shading indicates a pleiotropic region on chromosome 7A affecting the traits GSQM and TKW
c Proximity expressed either as physical distance, or linkage disequilibrium (r2)
